# Supplementary material for: Ancient segmentally duplicated LCORL retrocopies in equids
Source: PLoS One. 2023 Jun 8;18(6):e0286861. doi: 10.1371/journal.pone.0286861 (PMC10249811; doi:10.1371/journal.pone.0286861)
Supplement: S2 Table — (XLSX) [file pone.0286861.s012.xlsx]

## Sheet: Sheet1
S2 Table: 5' and 3' junction sequence of the equine retroCNV insertions resolved by TEBreak.
Parent_gene	Parent_location	RetroCNV	RetroCNV_location	5'_Consensus	3'_Consensus
PRPF38A	chr2:6945106-6962186	PRPF38A_L1	chr1:175404544-175404562	AAAAAACAGTGATTCCTTAACATCATAACAATATATCACAATAGCAATACAAATAAATCCCATTTTTTTTTCCAGTCCACAATAGTGTGGTCTTGAGCAAAAAGACTACACCTCCTGCATTACGCGGCAGCGTTTCCGATTTCAAGATGGTCGCCTGAGCTATTTAGTGAGACTTCCTGCGCCCGTCTCCGTCCCTCTCGGGTTTTCTTAAGCGGGATGTGACGCATTAAAGGGCCCGACGGAAATAGAGCTGAAGGCGTTCTAAAATGGCGAACCGGACGGTGAAGGATGCGCACAGCATCCACGGCACCAACCCTCAGTATCTGGTGGAGAAGATCATTCGGACGCGAATCTATGAGTCCAAGTACTGGATAGAGGAGTGCTTTGGACTTACGGCTG…	GAAAGAACTAAGAAAAGCCACAAGAAGAGCCGGAGAGGAAATGAGTAATGGACTCAGTTTGGTTTTAGTCCAAATGGCTTCCTGTGGCTATGAAGGCCTCTGTATACATGAAACGATTAAGATCTACTACCCAGGAAGCTATGAGAATATCTTAGTGTTTTTTTTTTTTTTTTTTTTTTATTAATTTTCTCCATTTTTTTTATTTTATTAATT
EIF2A	chr16:84724901-84760432	EIF2A_L1	chr29:28320742-28320762	AAAACAGGGCTTCGTTAATAAGGAAGAGTATTGGTGCCGGGACAAGATGGCGCCGTCCACGCCGCTGCTGACAGTTCTGGAGATTGGGAAATTCAAGATCAAGGCACTGGCAGATTGAGTGTCTGTCCGAGGATCAGAAGGACTGTACATGGTGAACGGACCACCACATTTTACAGAAAGCACAGTGTTGCCAAGGGAATCTGGGAAAAATTGCAAAGTCTATACCTTTAGTAAGGATGGGACCTTGTTTGCCTGGGGCGACGGAGAAAAAAT	CATTGCTGTACACTGAATATCCATGTGCCCACATTTAATGTTTATCTATAATTTTAACCATCTATTCAAGATTATACACATATGTGTGAAATTATTTAATAATGTCTATTAAATTGATTTTTACATCCTGCATCCTATATCATGTCAACACATGATATGGAAAAGAAACACATGAATTGTTTAGCTAAGCTTAACAGATTGAAAGATGAATGTCATTGTTTTGTAGTAGCGGGCAGCTATTTATCATTTAAATGAATAAAGTCATTTTAAATTTAAAAAAAAAAAAAAAAAAAAAAAAAAAAAAAAAAAAAAAAAAA
LOC100065202	chr7:47766637-47782389	LOC100065202_L1	chr6:73466134-73466151	AAAACCTCCCAGGTGATTCTGAGGAACGGGGAAGTTTGACAAAAATGACCTAGTTGAGCTTCCGGTCACGGGTAGTCTGCCCTTGAGCTCCTAACGGTTCTCTGCCGCGAACTCCGTTGCGTTGTGTCCTGATCCGAAGCATAGGGAGGACGCCGGGGGACCCACGAGCCTCAGCGATGGTCTCCTGGACTCTCATGCTTGGTGATGGGATGAGATACAAAATAGCTTCCAGTTCTTCACTATGATTTTACTCATTGAAAGCTCATGCAGATTTCACCCTCTGCTTCCTGGAGTGCTCTAACTGGACTCAGTGGCCATTGAGGATGTGTCTGTGACCTTCACCCTGGAGGAGTGGGCTTTACTGGATCATTTACAGAAGAAACTCTACAGAGATGTGAT…	GGAAAGTAATTCAAACTTGCGTGACTGGGAGTATTCTCTGGTTCCAATCTTTTCTAGATTATATCCATGTAAGGTCTGGGGTATATAGGAAACAACTTCTTCTGTTACTGCTGTTAGCCAGGATGTTTTCCTGATTCACCGTGACATCCACAGTGGCGTATTCAAAAAGAAGGACATGGGAGTTTGTTTCTCTGCTGCATTCTGCAGCGGCTGCCTTGACCTGGTTCTTCTGTGTGAGGAGGAGCACCTTCCTCCTGTCAGGAAGACTCTTAACTGTTACTTGTAGATGAACATGATTCTTCAAAATATTTTTGATTGTGTTTGTATGTGTTTAAAGGATATGAATTTTTTGTGAGACTAGTATTTCTGTAGTTGTTTTATGGAAATATTTTATCAACT…
LANCL2	chr4:24944170-25041961	LANCL2_L1	chr15:11641860-11641877	AAAAGATTGGTGGGAGGAAGTACCACTAGTCTTAAAAATGCTGGGTGGTTATATTACTATCCAGCAAATTCGACTTTAGGACAAGGAATATTATTAGGGATAAAGAGAGACATTTTGTCATTCGGCGCTGGAGCGACCGAGGAGGCAGGGTGTGCTCGCCCCCTGCCCGCCGCTGACGAGCCCGGCCTCCCTTTTCACAACGACGGGAAGATCATTCATAATTTCACAAGGCGAATCCAGAGCAAAATCAAAGATCTTCTACAGCAAATGGAAGAAGGGCTGAAGACAGCTGATCCGCATGATTGCTCTGCTTATA	ACTAGATGTTAACAGATGTGTAGCTTTGTTATTCTATATGAACTCACTTCCTAGGGTCTGTTACATGGTCCACTACATAATGTTCCAGCTCTCAGTCCCTGTGGCAGAGGAGAAGTGGCATGTACTTCAAAGAACAGAAGACCTACAGAAGTCAGTTTAATAGTTCTAAGTGTCTGAATTCTGACCTCAGAACATCTCACCATGGTTTCTTGGATTTGTTTGTGTCCTCCAAGATGTGTCTAAATTTTAAAAATATGTATATGCACAATACCATTTTAAAATTTGAAAGGAAAAAAATTGATGTCCACAAAAAGTGTGTGTGGTTCTTTGGTTTTGTTAGTAAAGACAATTTTGTGGTGATAAAAAAAAAAAAAAAAAAATAAAAAAAAAAAAG
TFAP2A	chr20:10771642-10798859	TFAP2A_L1	chr12:3176836-3176836	AAAATCGACCCTGTCCAGAGAAAGGCTCCTAACTGAGGAAGCGGAAAAGGACCGTCACGACGGCACCAGCAACGGGACGGCACGGTTGCCCCAGCTGGGCACTGTAGGTCAATCTCCCTACACGAGCGCCCCGCCGCTGTCCCACACCCCCAATGCCGACTTCCAGC	AAAATCGACCCTGTCCAGAGAAAGGCTCCTAACTGAGGAAGCGGAAAAGGACCGTCACGACGGCACCAGCAACGGGACGGCACGGTTGCCCCAGCTGGGCACTGTAGGTCAATCTCCCTACACGAGCGCCCCGCCGCTGTCCCACACCCCCAATGCCGACTTCCAGC
SRP19	chr14:58522195-58527223	SRP19_L1	chr21:29232000-29232013	AAAATGCTTCCTCAATAAGTGTTTGTTAGGTGTTCAATAAATACTTGTTAAGTGAATGAATGAATAACTATAAGAAATACTTTGGGCCGTGCAGGTCCGGGGGGAGAGGGCTTGCGCCGCCGCGCGGTCCCCGGCCGACCAGGACAGGCTCTTATTTGCATCTATCCTGCTTATTTAAATAACAAGAAGACCATCGCGGAGGGGAGGCGAATCCCCATCAGTAAATGTTCTTGTTTTTAACTGTTCAGGCTGTTGAAAATCCTACAGCTACAGAGATTCAAGATGTATGCTCAGCAGTCGGACTTAATGTATTTCTTGAGAGAAATAAAATGTACTCTAGAGAATGGAATCGTGATGCTCAGTACCGGGGCCGAGTCCGGGTCCAGCTCAAGCAGGAAG…	AATAAAGAACACAAATAAGTATCAGAGAAAAACAAGATTTTTATTAGCATAATATAACTGAACTGTGGAAAGTTGTGCCACCCAGCTTCAGCATAAGAGTTAACAGTGAAATAAATATACATCAAAAGTTTGCATCTAGATCTTATGCAGTATAAAAGAAAATTTTTTTTCCTTTCAATGTCTTTCTTTGTGGAAGAAAGAAGCCTGTTTTTAAATGGACTCTACCATAACTTACTTGAAATACTATATGTTTGTCCTCTATGTAAACCATGTTTCAGATAAATGAGTTTAGTAAGATGTGAAATAAACATTTTGTTCACCTTTTAAGTTAATGAAATAAAGTTTGAAACTGAAAAAAAAAAAAAAAAAAAAAAAAAAAAAAAATAATTTTAAAAAAAA…
RPL4	chr1:127299701-127304791	RPL4_L1	chr7:36237828-36237840	AAAGGCTGCAGCTACCAAGAAGCCGGCAGCTGAGAAGAAGCCTGCAGAAAAGAAACCCGCTGCAGAAGAAAAGAAGCCTGCTGCGTAAACTTGTTTATTTCATAAAGGTCGCATCATTTTGGACCGCTCCTTTTGAATAAAGACCTGATCAAAGAGACAGAGAAAAAAAAAAAAAAAAAAAAAAA	AAAGGCTGCAGCTACCAAGAAGCCGGCAGCTGAGAAGAAGCCTGCAGAAAAGAAACCCGCTGCAGAAGAAAAGAAGCCTGCTGCGTAAACTTGTTTATTTCATAAAGGTCGCATCATTTTGGACCGCTCCTTTTGAATAAAGACCTGATCAAAGAGACAGAGAAAAAAAAAAAAAAAAAAAAAAA
TIA1	chr15:33263651-33294066	TIA1_L1	chr5:34117068-34117086	AAAGTAATTATTTGGGGTGCAGGATTATCCCGCGCCTGCGCGGCCCGGGTCAGTTCGCTGGCTGCTCCTGGGCTCCCGGCTCGCCGCCATCTTGTATTGGGGCTTCATTGTTCGCGCTGGGCCTGCCGCTTTGGTGTAACTGCCGCCGAAAAAGGAGGCGGAGTAACCTCCGGTCAGCCGAGGAACCCCGCTATCCCGCAGCCATAGCGGCTCAAAAGATTTGGGAGGTAATAAAAGACTAGGGAGCTGGACCCGGAGGCGCGGCCGCGACAGCAGCAGCCATGGAGGACGAGACGCCCAAGACTCTGTATGTCGGTAACCTTTCCAGAGATGTGACAGAAGCTCTAATTCTCCAGCTCTTTAGCCAGATTGGACCTTGTAAAAACTGCAAAATGATTA…	AAAGTAATTATTTGGGGTGCAGGATTATCCCGCGCCTGCGCGGCCCGGGTCAGTTCGCTGGCTGCTCCTGGGCTCCCGGCTCGCCGCCATCTTGTATTGGGGCTTCATTGTTCGCGCTGGGCCTGCCGCTTTGGTGTAACTGCCGCCGAAAAAGGAGGCGGAGTAACCTCCGGTCAGCCGAGGAACCCCGCTATCCCGCAGCCATAGCGGCTCAAAAGATTTGGGAGGTAATAAAAGACTAGGGAGCTGGACCCGGAGGCGCGGCCGCGACAGCAGCAGCCATGGAGGACGAGACGCCCAAGACTCTGTATGTCGGTAACCTTTCCAGAGATGTGACAGAAGCTCTAATTCTCCAGCTCTTTAGCCAGATTGGACCTTGTAAAAACTGCAAAATGATTA…
SH3BGRL	chrX:64663364-64726099	SH3BGRL_L2	chrX:110097308-110097329	AAAGTGAGACACACCCAGAATTTATTCTGACATCAGCCTTATGTGCTATTTTTAAAATGATACTATAGCTGGGTTATTTAAATAAAAGAATAACACAACAAGCCGTTTCAGGACCCAAACAACCGCAGTTGCTGTTCCCAGGATGGTGATCCGTGTGTATATTGCATCTTCCTCTGGCTCCACGGCGATTAAGAAGAAACAGCAAGATGTACTGGGTTTCTTAGAAGCTAACAAAATAGGATTTGAAGAAAAAGATATTGCAGCCAATGAAGAAAATCGGAAGTGGATGAGAGAAAATGTGCCTGAAAACAGTCGGCCAGCCACGGGATATCCCCTGCCACCTCAGATTTTCAATGAAAGCCAGTACCGTGGGGACTATGATGCCTTCTTTGAAGCCAG…	AAAGTGAGACACACCCAGAATTTATTCTGACATCAGCCTTATGTGCTATTTTTAAAATGATACTATAGCTGGGTTATTTAAATAAAAGAATAACACAACAAGCCGTTTCAGGACCCAAACAACCGCAGTTGCTGTTCCCAGGATGGTGATCCGTGTGTATATTGCATCTTCCTCTGGCTCCACGGCGATTAAGAAGAAACAGCAAGATGTACTGGGTTTCTTAGAAGCTAACAAAATAGGATTTGAAGAAAAAGATATTGCAGCCAATGAAGAAAATCGGAAGTGGATGAGAGAAAATGTGCCTGAAAACAGTCGGCCAGCCACGGGATATCCCCTGCCACCTCAGATTTTCAATGAAAGCCAGTACCGTGGGGACTATGATGCCTTCTTTGAAGCCAG…
ATP5PF	chr26:24104786-24114776	ATP5PF_L1	chr6:68053908-68053924	AAATACTAAATACATTAATGAACTATGAATGTAAGAAAGGTTGCTATTTGAGCAGCTCGGGACTGAGTGCAAGTACCAGAATCACCATGATTCTTCGGAGGCTTTTCAGGTTGTCCTCTGTCGTTCAGTCTGCAATCTCAGTCCATTTGAGGAGGAACATTGGTGTTACAGC	GCGTTTAAGGAACTCGATCCTATACAGAAACTCTTCGTGAACAAGATTAGAGAATACAGAACTAAGAGACAGACATCAGCAGGACCTGTTGATATTGGTCCAGAGTATCAGCAAGATCTGCAGAGGGAGCTTTTTAAGCTTAAGCAAATGTATGGTAAAGCAGACATGAACACGTTCCCTAACTTCAAATTTGAAGATCCCAAATTTGAAGTCTTCGACAAACCCCAGTCCTGAAGAAATAATGTAAAATTTCTCTGGTAATTTGTCCTAGAG
ERLIN1	chr1:29780072-29814715	ERLIN1_L1	chr16:712005-712015	AAATATGTAATATGGGTCATGTTTAGTTATATATAATTGACCCTTAAAATAAAATTCCCTGGATGCGTCACTGATCGGAGGAACAAGGATGAATATGACTCAAGCCCGGGTTCTGGTGGCTGCAGTGGTGGGTCTGGTGGTTGTCCTCCTCTACGCTTCCATCCACAAGATCGAGGAAGGACACCTGGCTGTGTACTACAGACAACACTGCAAACCGATGAAGTTAAAAATGTGCCGTGTGGAACAAGTGGTGGGGTCATGATCTATAT	TCCATCCACAAGATCGAGGAAGGACACCTGGCTGTGTACTACAGACAACACTGCAAACCGATGAAGTTAAAAATGTGCCGTGTGGAACAAGTGGTGGGGTCATGATCTATATTGACCGAATAGAAGTGGTTAATATGTTGGCCCCTTGTGCAGTGTTTGATATCGTGAGGAACTACACAGCAGATTATGACAAGACCTTAATCATTCAATAAAATCCACCATGAACTGAACCAGTTTTGCAGTGCCCACACACTTCAAGAAGTT
LCORL	chr3:107434521-107586075	LCORL_L1	chr9:30194359-30194380	AAATGAGTCTATTCTTGGTCTCATTCTTAAAATGATCTGTTTTTGGCGCTCCGGGGCTCGCGCCCCTGCCTCGTGCCTGCGCCGCTCGTATGTAAATGAGGGCGCGTGACGCGGGACGCGGATGGACAAGGGAAGAGAGAGAGTGGCCGCTGCCCTCGCCGCCCGGTGCCGGAGCCCTCGGTGCGCGGCGGAGAGGAGAGGATGCCGGCGGGAACTCGAGTCTTGGCGCCACCGTCTCATGCACTGTGTAGGTTTTGAGAGTATTTTAGAAGGGCTTTATGGACCACGGCTACGAAGAGCCCTGAGTTTATTTGAAGGATTGTCTACCATCTCTTGATTCTTCACAGTCAACACCAACAGAGGAACTGTCATCTCAGG	AAATGAGTCTATTCTTGGTCTCATTCTTAAAATGATCTGTTTTTGGCGCTCCGGGGCTCGCGCCCCTGCCTCGTGCCTGCGCCGCTCGTATGTAAATGAGGGCGCGTGACGCGGGACGCGGATGGACAAGGGAAGAGAGAGAGTGGCCGCTGCCCTCGCCGCCCGGTGCCGGAGCCCTCGGTGCGCGGCGGAGAGGAGAGGATGCCGGCGGGAACTCGAGTCTTGGCGCCACCGTCTCATGCACTGTGTAGGTTTTGAGAGTATTTTAGAAGGGCTTTATGGACCACGGCTACGAAGAGCCCTGAGTTTATTTGAAGGATTGTCTACCATCTCTTGATTCTTCACAGTCAACACCAACAGAGGAACTGTCATCTCAGG
SSBP1	chr4:94656438-94740033	SSBP1_L1	chr22:8687178-8687178	AAATGTAGCTATCACGCTGAGACAGAAGAGAATAAGAAAGGGATGTGTGGTGCTAGAGCGTCAGGAAAGATAAAGATTAGGTTGTAAGAAAAGAAAATAGAAGCCATGTTTCGAAGACCTGTATTACAGGTACTTCATCAATTTGTAAGACATGAATCTGAAATAGCTAGTAGC	ATGTGGAAGGAAAAGTAGACTATGGTGAATACACGGATAAAAATAATGTGAGACGACAAGCAACAACAATTATAGCTGATAATATTATATTTCTGAGTGACCAGACAAAAGAGAAGGCATA
PPIA	chr4:15417297-15420945	PPIA_L2	chrX:115939973-115939973	AAATTGGAACCCTCATATCTTGCTGATGGATTGTTAAATGGTGCAGCTTCTTTAAAAAAATGTCTGGCACAGGCTTTGCAGACGCCGCCGCCCAAGAGCTGCCCATGCCGCTTAGCCATGGTTAACCCTACCGTGTTCTTCGACATAGCCGTCGACGGCGAGCCCTTGGGCCGCGTCTGCTTCGAGCTGTTTGCAGACAAAGTTCCAAAGACAGCAGAAAACTTTCGTGCTCTGAGCACTGGGGAGAAAGGATTTGGTTATAAAGGTTCCTGCTTTCATAGAATTATTCCAGGATTTATGTGTCAGGGTGGTGACTCCAAGCTAATAATGAACAAAAGAAAGCAGGTGTCGCTATACTAATATCAGA	AAATTGGAACCCTCATATCTTGCTGATGGATTGTTAAATGGTGCAGCTTCTTTAAAAAAATGTCTGGCACAGGCTTTGCAGACGCCGCCGCCCAAGAGCTGCCCATGCCGCTTAGCCATGGTTAACCCTACCGTGTTCTTCGACATAGCCGTCGACGGCGAGCCCTTGGGCCGCGTCTGCTTCGAGCTGTTTGCAGACAAAGTTCCAAAGACAGCAGAAAACTTTCGTGCTCTGAGCACTGGGGAGAAAGGATTTGGTTATAAAGGTTCCTGCTTTCATAGAATTATTCCAGGATTTATGTGTCAGGGTGGTGACTCCAAGCTAATAATGAACAAAAGAAAGCAGGTGTCGCTATACTAATATCAGA
PRDX2	chr7:46874219-46876973	PRDX2_L1	chr18:63584655-63584669	AACAAAACAAATAAAAAACTATCCTAGGCGCTGAGAACGCGAGTCCAGGCGTGAGCGAGTCCGTGCGTCCCGCCCTTGCCCACGCAGCTTTCAGCCATGGCCTG	AACAAAACAAATAAAAAACTATCCTAGGCGCTGAGAACGCGAGTCCAGGCGTGAGCGAGTCCGTGCGTCCCGCCCTTGCCCACGCAGCTTTCAGCCATGGCCTG
RPS8	chr2:13677803-13680549	RPS8_L1	chr1:75661617-75661636	AACATATATCAAAATACGTAGCTATCAGGTTTCTGATTTATTTTATAATAAATTCCCATTTATCCAAAATGTTTCCAAATTCTGAATTTTTAAAATTTTAGATTAAAAAGAGATGCCAGATCTCTTTCCAGCCGGCGCCGAGCGATGGGCATCTCTCGGGACAACTGGCACAAGCGCCGCAAGACCGGGGGCAAGAGAAAGCCCTACCACAAGAAGCGGAAGTATGAGCTGGGCCGGCCCGCGGCCAACACGAAGATTGGCCCCCGCCGCATACACACAGTCCGCGTGCGGGGAGGCAACAAGAAGTACCGGGCCTTGAGGTTGGACGTGGGGAACTTCTCCTGGGGCTCCGAGTGCTGTACGCGCAAAACAAGGATAATTGATGTTG	TGGTCCGCACCAAGACCCTGGTGAAGAACTGCATCGTGCTCGTTGACAGCACACCGTACCGACAGTGGTACGAGTCCCACTACGCACTGCCCCTGGGCCGCAAGAAGGGGGCCAAGCTGACTCCTGAGGAGGAAGAAATTTTAAATAAAAAACGCTCAAAGAAAATTCAGAAGAAATACGATGAAAGGAAAAAGAATGCTAAAATCAGCAGTCTCCTGGAGGAGCAGTTCCAGCAGGGCAAGCTTCTCGCATGTATCGCTTCCAGACCAGGCCAGTGTGGCCGAGCAGACGGCTATGTGCTAGCGGGCAAGGAGCTGGAGTTCTATCTGAGGAAAATCAAGGCCCGGAAAGGCAAATAAGTCCCTCTGGTCCTAGCTCACATAATAAAGGGGTTTGTTG…
LGSN	chr20:57528737-57613656	LGSN_L1	chr27:4012268-4012285	AACTTCTGCAATCACGCTCTTCAGAATTCTTGTTTCGATGCAAGAGATGAAGGTAATGATACGGAAGCCAGCAAGATGAGTAAATTAAGAAGGACCAGAAAGAAAGTCACTAAAACACATGCTTTCCCAACTGAAATAGGAGAAATGGATATATCTAACTCAAAAGAAAGGATCAGAAATCAAATGGTGTGCCAGAAATTGGCAGATATGAGCAGACTAGTGGTGGGACCTGACTCTGCTTAAACTCATCTGCCACAAGATGACCCAGACTCCCAAGATCAGACAATAGTGGTAAAACCATCGCACCTCAAAACACCAGCCAACGCTTCTGGTGGCGATTTTAACTCAGACTCCAGCTACACTGATAA	AACTTCTGCAATCACGCTCTTCAGAATTCTTGTTTCGATGCAAGAGATGAAGGTAATGATACGGAAGCCAGCAAGATGAGTAAATTAAGAAGGACCAGAAAGAAAGTCACTAAAACACATGCTTTCCCAACTGAAATAGGAGAAATGGATATATCTAACTCAAAAGAAAGGATCAGAAATCAAATGGTGTGCCAGAAATTGGCAGATATGAGCAGACTAGTGGTGGGACCTGACTCTGCTTAAACTCATCTGCCACAAGATGACCCAGACTCCCAAGATCAGACAATAGTGGTAAAACCATCGCACCTCAAAACACCAGCCAACGCTTCTGGTGGCGATTTTAACTCAGACTCCAGCTACACTGATAA
S100A10	chr5:41971881-41981754	S100A10_L1	chr6:31893479-31893495	AAGAAGACTGCTGGTGACTGGCCGCGCGTCCCAGCCGCCGAGCGTCCCCCCCCCACCCGCGCCTCCGGCCAAGGTTTCAACAAACCTCACCAAAATGCCATCTCAAATGGAACACGCCATGGAAACAATGATGTTCACATTTCACAAATTTGCTGGGGATAAAGGCTACTTAACAAAGGAAGACCTGAGAGTACTCATGGAAAAGGAGTTCCCCGGATTTTTGGAAAATCAAAAAGACCCTCTGGCCGTGGACAAGATAATGAAGGACCTGGACCAGTGCCGAGACGGCAAAGTGGGCTTCCAGAGCTTCTTTTCGCTAATTGCCGGGCTCACCATCGCATGCAATGACTATTTTGTAGTACACATGAAGCAGAAGGGAAGAAAGTAGGCAGCATTGAG…	AAGAAGACTGCTGGTGACTGGCCGCGCGTCCCAGCCGCCGAGCGTCCCCCCCCCACCCGCGCCTCCGGCCAAGGTTTCAACAAACCTCACCAAAATGCCATCTCAAATGGAACACGCCATGGAAACAATGATGTTCACATTTCACAAATTTGCTGGGGATAAAGGCTACTTAACAAAGGAAGACCTGAGAGTACTCATGGAAAAGGAGTTCCCCGGATTTTTGGAAAATCAAAAAGACCCTCTGGCCGTGGACAAGATAATGAAGGACCTGGACCAGTGCCGAGACGGCAAAGTGGGCTTCCAGAGCTTCTTTTCGCTAATTGCCGGGCTCACCATCGCATGCAATGACTATTTTGTAGTACACATGAAGCAGAAGGGAAGAAAGTAGGCAGCATTGAG…
EIF3L	chr28:36192496-36217162	EIF3L_L1	chr21:25827887-25827904	AAGGAACAGACAACAGAAAGAGGAAGAAAAGGATGATCACAAAGTAGAAGCTGCCAGGTCTCTGCCGCGGTGTTCGCGAGCGCCGCAGCCATGTCTTATCCGGCTGATGACTACGAGTCCGAGGCTGCCTATGATCCTTATGCTTACCCCCGGGA	CATGCCCGTGGCCAAGCTGGCCGGCTTCCTAGACCTCACCGAGCAGGAGTTCCGCATCCAGCTGCTTGTTTTCAAACACAAGATGAAGAACCTGGTGTGGACCAGTGGCATCTCTGCCCTCGACGGCGAGTTCCAGTCAGCCTCCGAGGTTGACTTCTACATTGATAAAGACATGATCCACATCGCAGACACCAAGGTCGCCAGGCGCTATGGGGATTTCTTCATCCGGCAGATTCACAAATTTGAGGAGCTCAATCGAACCCTGAAGAAGATGGGACAGAGACCCTGAGTATGTTCACCCTTGCGTTAAACGGGAACCTATTTTGATGTCACTGTAGGTGGGGAGTGTTTTTACCACCGTGAAGCCTTTACCCAGCTCATCTATCAGCAGGTCAACTG…
HMGN2	chr2:29144599-29148527	HMGN2_L1	chr19:45444267-45444285	AAGGAGAGTAACATTGTGCTAATATTAAAAATAGATTAGTGCTGGAGCAGTGTGAAGAAGAAGAGGCGAGAGCGACCCCCGGGCCGACTAAAGCCCGCGCACCGCTGCATCCCCCGCGTCCAGCGCCAACGTCCCGCCGCCGTC	GGTTTTCTAGTGGCTTTCTGAGTTTGGTAGTCCATTGAAGAAGGGAGTTTGAAAGTTGTTATATACTGTTACCGATTGTCTGCCCATGTCCTGCCTGAAATACCATGATTGTTTATGAAAAGTATCTTTAATAAAGCTGGATACAGTTTGGCTTGGGAAAAAAAAAAAATAGATTAGGGCTGAGGAGCCACGTCAAAG
RPS8	chr2:13677803-13680549	RPS8_L4	chr9:80367830-80367847	AAGGATTATTGATGTTGTCTACAATGCATCCAACAACGAATTGGTCCGCACCAAGACCCTGGTGAAGAACTGCATCGTGCTCGTTGACAGCACACCGTACCGACAGTGGTACGAGTCCCACTACGCACTGCCCCTGGGCCGCAAGAAGGGGGCCAAGCTGACTCCTGAGGAGGAAGAAATTTTAAATAAAAAACGCTCAAAGAAAATTCAGAAGAAATACGATGAAAGGAAAAAGAATGCTAAAATCAGCAGTCTTCTGGAGGAGCAGTTCCAGCAGTGCAAGCTTCTCGCATGTATCGC	AAGGATTATTGATGTTGTCTACAATGCATCCAACAACGAATTGGTCCGCACCAAGACCCTGGTGAAGAACTGCATCGTGCTCGTTGACAGCACACCGTACCGACAGTGGTACGAGTCCCACTACGCACTGCCCCTGGGCCGCAAGAAGGGGGCCAAGCTGACTCCTGAGGAGGAAGAAATTTTAAATAAAAAACGCTCAAAGAAAATTCAGAAGAAATACGATGAAAGGAAAAAGAATGCTAAAATCAGCAGTCTTCTGGAGGAGCAGTTCCAGCAGTGCAAGCTTCTCGCATGTATCGC
SKA2	chr11:33565408-33594215	SKA2_L2	chr16:40985598-40985615	AAGGCTCCGATTATGGGTAACACTTTTTAACAATAAAGTATTTTTTAATTAAGATATGTATATATTTGGGGAAACTCGTGAGGGAAATGGCGGGAGATGCTGAGGGTGCGGGGCCTTTGGAATTTCTTGTTCTTGCTCTCACCTTTCCGCTCCTCGAGGAGCTGTAGCTGGTGCCAGACAGTGTTCTACCTATTTCCAGCAAAAAGACGTGACTGGAATGGTCCCTAAATGCCCCCAAGAAGGGGAGAGGTCGTTCACAGTCCAGGAAAAGAGGATGGAGGGTGGGGAGAGGAATAAACCGAGTGGGCCGGAGAGAAATCCCTTTAGGTCACACTGAACCGTTCATTCTCCAAGGCGGGCTGAGAAAGTCTGAGAAAGGATGCTAGACTTGCGTGCACA…	TTATTTTGAATAACTCGCAATAAGGTAATTATTCAAAGTATGGACAGATCTTGATACAAAGATGTTAATCAGAGTTATTTATAACAGCAACACACATACACATTCAGCTAATGCTATGTAAATAGGAAAGGAAATCATGGTCTATCTATACAATAAGAGGTTAAGCTGCCAATAAATTATTATTGTTAATGTTTTGGGAAATGCTGAAGCTATGCTAAATGGGGGAGAAGAGAAGCAGATAATGCAATTTTGTAGTTAAGGTTGGGCTTTGGAGTCATACCTGAGATGTAAATAGGCGGTTTTAAATTTTGGCTGTGTGACCTTGAGCAAATTATTTAACTTTTCGTTGGAAGCACAATGTGATGGTAAAGGGTCTGGGTTTGATATTTAGTAATCCTT…
ZNF277	chr4:70297774-70412191	ZNF277_L1	chr18:7736604-7736620	AAGGGGGCTGCTGCCCGAGGGGAGGAGAACAGTGATGGCAGCCGTAGTGGAACCGGGGGTGTCAGTTATGAGGACAGTAAGGATTGTATCTTGGAGCCACTTTCTCTGCCAGAAAATCCAGGTGGCACCACCACTTTAGAAGGTTCTCCATCTGTGCCTTGTATTTTCTGTGAAGAGCATTTTCCTGTGGCTGAACAAGACAAACTTCTGAAGCACATGATTATTGAACATAAGATTGTCATAGCTGATGTCAAGTTGGTTGCTGATTTCCAAAGGTACATTTTATATTGGAGGAAAAGGTTCACTGAGCAGCCTGTTACAGATTTTTGTAGTGTGATAAGAATCAACTCCACAGCTCCATTTGAAGAACAAGACAATTACTTTTTGT	AAGGGGGCTGCTGCCCGAGGGGAGGAGAACAGTGATGGCAGCCGTAGTGGAACCGGGGGTGTCAGTTATGAGGACAGTAAGGATTGTATCTTGGAGCCACTTTCTCTGCCAGAAAATCCAGGTGGCACCACCACTTTAGAAGGTTCTCCATCTGTGCCTTGTATTTTCTGTGAAGAGCATTTTCCTGTGGCTGAACAAGACAAACTTCTGAAGCACATGATTATTGAACATAAGATTGTCATAGCTGATGTCAAGTTGGTTGCTGATTTCCAAAGGTACATTTTATATTGGAGGAAAAGGTTCACTGAGCAGCCTGTTACAGATTTTTGTAGTGTGATAAGAATCAACTCCACAGCTCCATTTGAAGAACAAGACAATTACTTTTTGT
NCS1	chr25:33603327-33654334	NCS1_L1	chr7:22413509-22413527	AATAAATGTCAGGCTCCCGCTGGGCGCCCCGACGGGGTCCGGCCCGGGGCGCGGGGGCCGCGGCGCCGAGGATGGGGAAATCCAACAGCAAGTTGAAGCCTGAAGTTGTGGAGGAGCTGACCAGGAAAACCTACTTTACCGAGAAGGAGGTCCAGCAGTGGTACAAGGGCTTCATCAAGGACTGCCCCAGCGGGCAGCTGGACGCGGCGGGCTTCCAGAAGATCTATAAGCAGTTCTTCCCGTTTGGAGACCCCACCAAGTTCGCCACGTTTGTTTTCAACGTCTTTGATGAAAACAAGGATGGGCGGATTGAGTTCTCTGAGTTCATCCAGGCGCTGTCGGTGACCTCGAGGGGGACCCTGGACGAGAAGCTGCGGTTTTTAGGAATAAGAGAGAGAA…	AATAAATGTCAGGCTCCCGCTGGGCGCCCCGACGGGGTCCGGCCCGGGGCGCGGGGGCCGCGGCGCCGAGGATGGGGAAATCCAACAGCAAGTTGAAGCCTGAAGTTGTGGAGGAGCTGACCAGGAAAACCTACTTTACCGAGAAGGAGGTCCAGCAGTGGTACAAGGGCTTCATCAAGGACTGCCCCAGCGGGCAGCTGGACGCGGCGGGCTTCCAGAAGATCTATAAGCAGTTCTTCCCGTTTGGAGACCCCACCAAGTTCGCCACGTTTGTTTTCAACGTCTTTGATGAAAACAAGGATGGGCGGATTGAGTTCTCTGAGTTCATCCAGGCGCTGTCGGTGACCTCGAGGGGGACCCTGGACGAGAAGCTGCGGTTTTTAGGAATAAGAGAGAGAA…
LOC100066337	chr7:49485105-49512740	LOC100066337_L1	chr28:34308154-34308173	AATAGAATCTAGAAAATTATTGGGGGCGAAGTGCCCCACCCCCCGGAAGTAGCTGCTGCTCCGGCGGCGCTGGGGACCGCGTCTCCCCGCCATTAAACCCTTTACTTGGCCCTGCCGCATGTTCTGTCGAGTTGTGGCCTGTAGCGACCGCATTGTCCTAGGAAGGACTCGGGGGATCCAGGAGCCCTGGAAATGGACTCAGTGACCACATGAGGATGTGGCTGTGAACTTCACCCCAGAGGAGTGGGCTTTACTGGATCCTTCACAGAAGAAACTCGATACAGAGATGTGATGTGGGAAACCTTCAGGATCCTGGCCTCAGTAGGAATAACATGGGAAGATCATGATATTGAAGATCAGTACAAAGACCTGGGGAGAAAACTCCGAAAGCATGTGGTA…	AATAGAATCTAGAAAATTATTGGGGGCGAAGTGCCCCACCCCCCGGAAGTAGCTGCTGCTCCGGCGGCGCTGGGGACCGCGTCTCCCCGCCATTAAACCCTTTACTTGGCCCTGCCGCATGTTCTGTCGAGTTGTGGCCTGTAGCGACCGCATTGTCCTAGGAAGGACTCGGGGGATCCAGGAGCCCTGGAAATGGACTCAGTGACCACATGAGGATGTGGCTGTGAACTTCACCCCAGAGGAGTGGGCTTTACTGGATCCTTCACAGAAGAAACTCGATACAGAGATGTGATGTGGGAAACCTTCAGGATCCTGGCCTCAGTAGGAATAACATGGGAAGATCATGATATTGAAGATCAGTACAAAGACCTGGGGAGAAAACTCCGAAAGCATGTGGTA…
MAP1LC3B	chr3:34760936-34771366	MAP1LC3B_L1	chr5:47798748-47798761	AATCTTGTCATCTTTTACTTTAAGAAGTCCTCTTCACAGTCGGAGCTGCCGCCGCCTGGAGCAGCCGGGACCCCCAGCCTCGCCGCCCCCGCCCAGCCTCACGCGCCATGCCGTCGGAGAAGACCTTCAAGCAGCGCCGCACCTTCGA	TGTCCACACCGATTTCTGAAGTGTATGAAAGTGAGAAGGATGAAGATGGATTCCTGTATATGGTATATGCCTCTCAGGAGACATTTGGGATGAAATTGTCAGTGTAAGACTAGAAAAATGCGTCTGTTCTAGAATTTTTTAAACCCTTACAAAGGAAAAACAAAGGGATGTTACCAACTGAGATCGATCCGTTCATCTAATCACAGATCATCAAAACAGTAGTGTTCCTGCCTAGGTTCAC
HSPA8	chr7:30897972-30902571	HSPA8_L2	chr19:15359085-15359085	AATGGTGGAAGGAAACATTTATTTGTACTACATACCATTGCTTCAAAAGAGGTAAATACTTGCTCATTGAACGCGGCTGCAGCTTTCTAGGTTTGCGTCGTTTTCGCAGCCTGAGCCGGTCTACGCTCAAGCAACCATGTCTAAGG	AATGGTGGAAGGAAACATTTATTTGTACTACATACCATTGCTTCAAAAGAGGTAAATACTTGCTCATTGAACGCGGCTGCAGCTTTCTAGGTTTGCGTCGTTTTCGCAGCCTGAGCCGGTCTACGCTCAAGCAACCATGTCTAAGG
DDA1	chr21:2924956-2932071	DDA1_L1	chr16:58244074-58244090	AATGTAATTCTCTCTAACCCTCTGGCGTTGTCTTAAAGCCTATGGGAGGGAAGTTACTGTGCGGCGGCGGCTAAGAGGGCGGCTGTGGTGGCGGCGGCGGCGGCTCAGGCGGTGGCTGAGGCAGCGACGGAGGAAACAGAAGATGGCAGATTTTTTGAAAGGACTGCCTGTCTACAACAAAAGCAATTTTAGTCGATTTCATGCCGACTCCGTGTGCAAAGCGTCGAACCGACGCCCCTCAGTCTACCTGCCCACGCGGGAATACCCGTCAGAACAGATCATTGTGACAGAAAAAACAAACATCACTTTTGCGCTACCTACATCAGCAATGGGACAAAAAGAACGCCGCCAAGAAGAGAGACCAGGAACAAGTGGATCTGGAGGGGGAGAGCTCGGCGC…	AATGTAATTCTCTCTAACCCTCTGGCGTTGTCTTAAAGCCTATGGGAGGGAAGTTACTGTGCGGCGGCGGCTAAGAGGGCGGCTGTGGTGGCGGCGGCGGCGGCTCAGGCGGTGGCTGAGGCAGCGACGGAGGAAACAGAAGATGGCAGATTTTTTGAAAGGACTGCCTGTCTACAACAAAAGCAATTTTAGTCGATTTCATGCCGACTCCGTGTGCAAAGCGTCGAACCGACGCCCCTCAGTCTACCTGCCCACGCGGGAATACCCGTCAGAACAGATCATTGTGACAGAAAAAACAAACATCACTTTTGCGCTACCTACATCAGCAATGGGACAAAAAGAACGCCGCCAAGAAGAGAGACCAGGAACAAGTGGATCTGGAGGGGGAGAGCTCGGCGC…
LOC102147741	chr7:48865849-48898932	LOC102147741_L2	chr19:50407026-50407042	AATTATATCTTAATTATGCAGTTAAAAAAAGGCTATAAGATCACGGGACGCTTGCCCTTGAAGGCCCCACATTGTTCTGCCGCTGACTCTGTCGCCCTGTGACCTGATCCGAAGCGTAGGAAGGATGCTGGGGGACTCAGGGAACTCAGCAATGGTGGAGCAAATTCCGTGTCCACCAGCAAAGAGTGAGGATACCTGGAGCT	ATAAAATGGTACACTTTATATATGTGATGTACAGTTTATAGCATGCCAATTATATCTTAATTATGCAGTTAAAAAAAGGCTATAAGATCACGGGACGCTTGCCCTTGAAGGCCCCACATTGTTCTGCCGCTGACTCTGTCGCCCTGTGACCTGATCCGAAGCGTAGGAAGGATGCTGGGGGACTCAGGGAACTCAGCAATGGTGGAGCAAATTCCGTGTCCACCAGCAAAGAGTGAGGATACCTGGAGCTTTGCATCTTTACCGGACTCAGTGGTCATTGAGGACGTGGCTGTGAACTTCACCCCAGAGGAGTGGCCTTTACTGGATCCTTCACAGAAGAAACTCTACAGAGATGTGATGTGGGAAACCTTCTGGAACTTGGTCTCAGTAGGAAAAACG…
KARS	chr3:25134442-25149707	KARS_L1	chr10:26783604-26783622	ACAACTTTTTCTCAAAGTAACTGTCAGAAAGTAAAAGCACCTTTGTTGCTTTTTAGGCCGAGCCCTCGGGAAACATCGCTGCAGTGCAGGCGGCTGAGGTGAAAGTGGACGGCGGCGAGCCGAAACTGAGCAAGAAGTGGTGGTAATCATTAGTTCCAGGGTGTTCTGCCATGTTGATGCAAGCTGCTGTAAGGCTTGTTAGGGGGTCCCTGCGCCAAACCTCCTGGGCACAGTGGGGGCAGAGGGAGCTGCGACTGTGTCAACTTGCTCCTTTCACAGCGATTCACAAGGACAAGCCACTTTCTAATAAAAGAAGTGAGCTAAAGAGACGTTTGAAAGCTGAGAAGAAAGTAGCAGAGAAGGAGGCCAAGCAGAAGGAGCTCAGTGAGAAACAACTAA…	CAAGGCCAAGGCTGCTGGCGATGATGAGGCCATGTTCATAGATGAAAACTTCTGCACCGCCCTGGAGTACTGGCTGCCCGCCACCGCTGGCTGGGGCATGGGCATCGACCGCGTCACCATGTTTCTCACAGACTCCAATAACATCAAGGAAGTACTTCTGTTTCCTGCCATGAAACCCGAAGACAAGAAGGAGAAGGAGAATGTAGCAACCACTGACACATTGGAAAGCACAACAGCTGGCACTTCTGTCTAGAAAACAATCATTGCAAGTCATATAACTCAGGCATCTTTGCATTTCTGCAAAAGATCCCTGCAAGGGAATTCTTGTGTGTTTCTATCCATTGACTATCACAGTGCAGGTCAGCCACCAGAGGAGAGAAGAGGAATTAAGATTTCCTT…
NDFIP2	chr17:51819456-51882688	NDFIP2_L1	chr14:51241644-51241644	ACATCTTAACAACAACAAAAAAAACTAGCAACCCAATTAAAAAATGAGCAAAAGGCCCGGAGCTCCTCCACCGAGCCGCGGTCGACGCGGAGGTCTCCGCGGCTTCTGCGGGAGCGGCAGGAAGTGAAGCGGCCGGGCCCGGCGACCGCGGCGGTAGAAACAGAAGCGGAAGGGGCTCTT	GCGGCGGTAGAAACAGAAGCGGAAGGGGCTCTTCGGCGACGACGTCGTCCCCCGGGGTGGCCGAGGGGGCTGAGCGCCGAGGGGAGTCGCCCGCTCGGAAGCCGGATCCCGAGCCGGGAAGGATGGATCACCACCAGCCCGGGACTGGCCGCTACCAGG
CEP57	chr7:7325311-7366080	CEP57_L1	chr1:180798228-180798228	ACATGCCATTGTCATTATGTTAACGGAAATCATAATTTTGAAGATCAAGACGTGTTAACTTTTTAAAAAATTTGTCACTGAAGTCAATAAAGCAGCTTTTTGAAGGAAAAAAAAAAAAAAAAAAACAAATTTTCCAACTTGATCATTGGTACTTTGGCTTTATAA	ACATGCCATTGTCATTATGTTAACGGAAATCATAATTTTGAAGATCAAGACGTGTTAACTTTTTAAAAAATTTGTCACTGAAGTCAATAAAGCAGCTTTTTGAAGGAAAAAAAAAAAAAAAAAAACAAATTTTCCAACTTGATCATTGGTACTTTGGCTTTATAA
NPM3	chr1:28430891-28432927	NPM3_L1	chr15:66234186-66234204	ACCAATCACACTTTTGAAGGACTGTGAATGCCACATAAGAAGGGACCACTTCTGGCGGAGCACGTGCTGGCTTTGACCATGCTCTGCCTCACCGAGGGAGCCAAAGATGAGTGTAATGTGGTGGAAGTCGTGGCCCAGAACCATGACCATCAGGAGATTGCAGTCCCCATAGCCAACCTCAAGTTGTCCTGCCAATCCATGCTCAGCTTGGATGACTTCCAGCTCCAACCACCAGTAACCTTCCGCCTGAAGTCAGGTTCTGGCCCTGTGCGGATCACTGGGCGGCACCAGATTGTTACGATAAGCAATGACGTTTCTGAGGAAGAAGAGAGCGAAGAAGAAGGGAGTGAGGAGGAGGAGGTTGAGTTGTGCCCCATCCTGCCTGCCAAGAAGCAAGGG…	GCTGGTGCTAGTGACAGGGGGTCCCATTCTCCATAGGGTCCTGGTGTTCCCTATACCATGCCTGGGCTTTTCTCTAGGAGTGGGAGGACCTGAACTTCTACCCTGACCCTCTCTCCCCATTTGCCTTTGAGGTTGGAGGTCAGCATCTGAAGCTCAGGACCGCACATTTTTAACCCTTTTTACACTTTTGGATAAAGGTTGAAATAAACTGATGTGGAGTTTTTTTGCAATAAAAAAAAAAAAAAAAAAAAAAAAAAAAAGGGGGCACCTACGGCTTGCGACCCCCACTCC
GOSR2	chr11:18245214-18264765	GOSR2_L1	chr3:54547218-54547233	ACCAGCAAACGCACAAGCGGGTCCACGAGATCCAGTCTCACATGGGACGCCTGGAGACAGCAGACAAGCAGTCTCTGCACTTGGTAGAAAACGAAATCCAAGCAAGCATAGACCAGATATTCAGCCATCTAGAACGTCTGGAGATTT	ACCAGCAAACGCACAAGCGGGTCCACGAGATCCAGTCTCACATGGGACGCCTGGAGACAGCAGACAAGCAGTCTCTGCACTTGGTAGAAAACGAAATCCAAGCAAGCATAGACCAGATATTCAGCCATCTAGAACGTCTGGAGATTT
LOC102149626	chr7:48335650-48350147	LOC102149626_L1	chr21:1013818-1013833	ACCCTGTCCTCTAAACACTGGATGCCAGTAGTATCACCAGCCAAGTTGTAACAATTAAAAATGTCTCCAGACAGGTTGCCTGCTCTTAAAGGCTCCACGTTGCTGTGTGGCTGAGTCTGTTGCGCCGTGACCAGACCCGAATTATAGGAAGGACTCACCAGCGCGCCCCCGACACTCAACGATGGACTCAGTGGCCATTGATGACGTGGCTGTGAACTTCACCCCGGAGGAGTGGGCTTTACTGGATTCTACACAGAAGAAACTCTACAGAGATGTGAATTGTGGGAAACCTTCAGGATCCTGGCCTCCATAGAAATCTTATGATAATGAGACTCTGTGAAAGTGAAGAGGGTAGTCAATGTGGAGAAAACTTCAGCCTTATTCCAAATCTCAGTCTGA…	ACCCTGTCCTCTAAACACTGGATGCCAGTAGTATCACCAGCCAAGTTGTAACAATTAAAAATGTCTCCAGACAGGTTGCCTGCTCTTAAAGGCTCCACGTTGCTGTGTGGCTGAGTCTGTTGCGCCGTGACCAGACCCGAATTATAGGAAGGACTCACCAGCGCGCCCCCGACACTCAACGATGGACTCAGTGGCCATTGATGACGTGGCTGTGAACTTCACCCCGGAGGAGTGGGCTTTACTGGATTCTACACAGAAGAAACTCTACAGAGATGTGAATTGTGGGAAACCTTCAGGATCCTGGCCTCCATAGAAATCTTATGATAATGAGACTCTGTGAAAGTGAAGAGGGTAGTCAATGTGGAGAAAACTTCAGCCTTATTCCAAATCTCAGTCTGA…
ZNF664	chr8:26222219-26267630	ZNF664_L1	chr4:87100640-87100640	ACCTGGAGCTGAGTGGCACTCAAAAAGCAAAATAATTTTTTCTTATCTTTGAAAACATCAAAGGAAAATCAACGAAATTATTTCCAACTGGATCCTTTAAAAAGTAAATGAACTCTAGGGTGCACGCTGGGAGCGGGGGCCGGAGCGGCGAGGCCTGGCCGCGCTGACCGGGCGGGCGGCCGAGGCGCCGGCGCGGCGGTGGAGCGCCCTGCGTCCCAGCAGCGCCAGGTGAGCATCCTGCTCAGGTGATGAGGAACCCTCCGCGCACCCAGCGCAGAACGCCGCTGCCGCTGGACGCCTCCATTGTTTGACCACAACAAGGGCCGGATTCTCACCCAGAGATGGCTGAAGTCTGACTGTACCAATCCCTGTCTCCAGAGATAACAA	ACCTGGAGCTGAGTGGCACTCAAAAAGCAAAATAATTTTTTCTTATCTTTGAAAACATCAAAGGAAAATCAACGAAATTATTTCCAACTGGATCCTTTAAAAAGTAAATGAACTCTAGGGTGCACGCTGGGAGCGGGGGCCGGAGCGGCGAGGCCTGGCCGCGCTGACCGGGCGGGCGGCCGAGGCGCCGGCGCGGCGGTGGAGCGCCCTGCGTCCCAGCAGCGCCAGGTGAGCATCCTGCTCAGGTGATGAGGAACCCTCCGCGCACCCAGCGCAGAACGCCGCTGCCGCTGGACGCCTCCATTGTTTGACCACAACAAGGGCCGGATTCTCACCCAGAGATGGCTGAAGTCTGACTGTACCAATCCCTGTCTCCAGAGATAACAA
RPL36A	chrX:84153780-84156806	RPL36A_L1	chr24:45884487-45884503	ACCTTTAAAAGACAGCTAAGGCTTTTTCCGTGCCGATAGCGCTCTTGCAAACATGGTGAACGTTCCTAAAACCCGCCGGACTTTCTGTAAGAAGTGTGGCAAGCACCAACCCCACAAAGTAACACAATACAAGAAGGGCAAGGATTCTCTGTATGCCCAGGGAAAGCGGCGTTATGACAGGAAGCAGAGTGGCTATGGTGGGCAGACTAAGCCGATTTTCCGGAAAAAGGCTAAAAACTCTACAAAGAAGATTGTGCTGAGGCTTGAATGTGTTGAGCCCAACTGCCGCTCTAAGAGAATGCTGGCTATCAAGAGATGCAAGCCTTTTGAACTTGGAGGAGATAAGAAGAGAAAGGGCCAAGTGATCCAGTTCTAAGCCTCATCTTTTGTTTTATTATG…	ACCTTTAAAAGACAGCTAAGGCTTTTTCCGTGCCGATAGCGCTCTTGCAAACATGGTGAACGTTCCTAAAACCCGCCGGACTTTCTGTAAGAAGTGTGGCAAGCACCAACCCCACAAAGTAACACAATACAAGAAGGGCAAGGATTCTCTGTATGCCCAGGGAAAGCGGCGTTATGACAGGAAGCAGAGTGGCTATGGTGGGCAGACTAAGCCGATTTTCCGGAAAAAGGCTAAAAACTCTACAAAGAAGATTGTGCTGAGGCTTGAATGTGTTGAGCCCAACTGCCGCTCTAAGAGAATGCTGGCTATCAAGAGATGCAAGCCTTTTGAACTTGGAGGAGATAAGAAGAGAAAGGGCCAAGTGATCCAGTTCTAAGCCTCATCTTTTGTTTTATTATG…
RPL10A	chr20:36444304-36446631	RPL10A_L1	chr15:83912705-83912721	ACGTGGAGACAAAGGCCAACACTGAAGACCGCATCCGGTCGGGCCTGTTCCAGGCACGGGGGCTCCAGGAGTCACTGCCTGCAGCCAGACAAGGACCAATCGTCCACTCTTTCTGGTTGTTGCGGCGTGAGGCATCATGAGCAGCAAAGTCTCCCGCGACACCCTGTACGAGGCGGTGCGGGAAGTCCTGCACGGGAACCAGCGCAAGCGGCGGAAGTTTCTGGAGACGGTGGAGCTGCAGATCAGCCTGAAGAACTATGACCCCCAGAAGGACAAGCGCTTCTCAGGCACCGTCAGGCTCAAGTCCACTCCGCGCCCCAAGTTCTCCGTGTGTGTCCTGGGGGACCAGCAGCACTGCGACGAGGCCAAGGCCATGGACATCCCCCACAT	ACGTGGAGACAAAGGCCAACACTGAAGACCGCATCCGGTCGGGCCTGTTCCAGGCACGGGGGCTCCAGGAGTCACTGCCTGCAGCCAGACAAGGACCAATCGTCCACTCTTTCTGGTTGTTGCGGCGTGAGGCATCATGAGCAGCAAAGTCTCCCGCGACACCCTGTACGAGGCGGTGCGGGAAGTCCTGCACGGGAACCAGCGCAAGCGGCGGAAGTTTCTGGAGACGGTGGAGCTGCAGATCAGCCTGAAGAACTATGACCCCCAGAAGGACAAGCGCTTCTCAGGCACCGTCAGGCTCAAGTCCACTCCGCGCCCCAAGTTCTCCGTGTGTGTCCTGGGGGACCAGCAGCACTGCGACGAGGCCAAGGCCATGGACATCCCCCACAT
USP21	chr5:32376173-32382499	USP21_L1	chr12:217097-217115	ACTCACACAACCAGGTTCCAGGACCCACGGGTAGCAAGGTGGCCCCTGGATTCTCCATAAAGAGGGACAGCAGGAGGGTGAAGCCGGTGACCGGTGGCCGGGCGGGACCAACAAAGATGGCGGCGGCCCCTGCGGCGGGAGAGATCTGGGCGATAGCTGCGGCTAAAGCTGCAGCCGGGCCCGCGGGGGAGCTGCACAGGGGTGGTAGGGGGTGGCCCTGAGCTGAGGCCTGGTCCCGGCTGGCCTCCCCCGCCGCCTCACCGGGGGACAGGTCCAGCCTGTGGTGTCCACGATGCCCAAGGCCTCTGAGCATCGCCTGGGCCGGACCCGAGAGCCACCTCTTAATGTCCAGCCCAGAGT	CAGGGAGGGGGGAGGGGGTGGTTGTAACTCCCATTATTTTTTTTATTAAAAAGTACCCTTCCACTTGGAGGCTCCCTTGTCTCCCGGCCCCATGTACAGAGCTCCCCAAGCCCCTGCCCGTGTACAGCCCCCAGACCCTCTACAATCTCACTTTTTGTGAATAAATTTATTAAGAAAAAAAAAAAAAAAGAGGGACAGCAGGAG
CPSF7	chr12:24963382-24985368	CPSF7_L1	chr1:103465967-103465982	ACTCATTAGAACACCTCTTCCAAACGATGGTGGACTTGCTGGTTTGCTGACAAGAAGGCATAAAAGCAAGTAACAGGAGAGCGGTTCGCGCGCTTCGGGCCTAGTCCGGACTCGCCGCCGCCGCCGCCATATTCCCGTGGCATCTTTCTTACTTTGTCCCTTCTCCGGGCTCGCGATCTTCCTTCTGGAGCCATGTCAGAAGGAGTGGACTTGATTGACATATACGCGGACGAGGAGTTCAATCAGGATCCAGAGTTCAACAATACAGATCAGATTGACCTGTATGATGACGTGTTGACAGCCACCTCCCAGCCCTCAGATGACAGAAGCAGCAGCACTGAGCCACCTCCTCCTGTTCGCCAGGAGCCGTCTCCCAAGCCCAATAACAAGACCCCTGCA…	CACTGAGGGGGGTCCCCCAGGGTTGGAGAGGCACATTCCCTTGGGACAGAGGCTACAAGTTTGTGGCTTTTTTCCCCTGTCCCCCAACCCCATCCCCACCTCCACGGCAGAACACGGCACCTTGCCCAGCCGGCCAAGTGTTAAGTGATGTGCTTGTATC
RPL29	chr16:37187379-37189826	RPL29_L1	chr23:49980756-49980774	ACTTATCCAAAGAATGTGAAAACAGGAATGTTTAAAGATACATGCACCCCCTCTTCCGGTCCCAGGCGCTTCGGAGCCGCGGGCTTGGGTGCAGACATGGCCAAGTCCAAGAACCACACCACGCAC	ACTTATCCAAAGAATGTGAAAACAGGAATGTTTAAAGATACATGCACCCCCTCTTCCGGTCCCAGGCGCTTCGGAGCCGCGGGCTTGGGTGCAGACATGGCCAAGTCCAAGAACCACACCACGCAC
ALG11	chr17:19119986-19134627	ALG11_L1	chr5:45085806-45085806	ACTTTTACTATTCACCTACTGTTGCATTTTAATAAATGTATGAGGGAAGATGGCGGCCGCCGAAGGGGGTTGGTGCTTGTGCGAGTTGCTGAGGTTTTTTTATTCATTATTTTTCCCTGGGCTAATTGTATGTGGAACTCTGTGTGTGGTGTTTGGTCATTATCCTTTGGGGAATCAGACTGCTGCTACAGAGAAAGAAAAAGTCAGCGTCAACTAGCAAAAATGGGAATAATCAAATGGTGATTGCATTTTTTCATCCGTACTGCAATGCTGGCGGAGGAGGAGAAAGAGTTTTATGGTGTGCCTTAAGGGCCCTGCAGAAAAAGTAGGTATCCTGAAGCCATTTATGTTGTTTATACTGGCGATATTAATGTC	ACTTTTACTATTCACCTACTGTTGCATTTTAATAAATGTATGAGGGAAGATGGCGGCCGCCGAAGGGGGTTGGTGCTTGTGCGAGTTGCTGAGGTTTTTTTATTCATTATTTTTCCCTGGGCTAATTGTATGTGGAACTCTGTGTGTGGTGTTTGGTCATTATCCTTTGGGGAATCAGACTGCTGCTACAGAGAAAGAAAAAGTCAGCGTCAACTAGCAAAAATGGGAATAATCAAATGGTGATTGCATTTTTTCATCCGTACTGCAATGCTGGCGGAGGAGGAGAAAGAGTTTTATGGTGTGCCTTAAGGGCCCTGCAGAAAAAGTAGGTATCCTGAAGCCATTTATGTTGTTTATACTGGCGATATTAATGTC
RPS8	chr2:13677803-13680549	RPS8_L6	chr23:1821224-1821581	AGAAAGCCCTACCACAAGAAGCGGAAGTATGAGCTGGGCCGGTCCGCGGCCAACACGAAGATTGGCCCCCGCCGCATACACACAGTCCGCGTGCGGGGAGGCAACAAGAAGTACCGGGCCTTGAGGTTGGACGTGGGGAACTTCTCCTGGGGCTCCGAGTGGGTTGGACACGCCAACCAAGGATGATGGCTTGATGTTGTCTACAATGCATCCAGCAATGAACTTTGGTCCGCCACCAAGACCCTGGTGAAGAACTGCATCGTGCTCGTTGACAGCACACCGTACCGACAGTGGTACGAGTCCCACTACGCACTGCCCCTGGGCCGCAAGAAGGGGGCCAAGCTGACTCCTGAGAAGGAAGAAATTTTAAATAAAAAACGCTCAAAGAAAATTCAGAAG…	AGAAAGCCCTACCACAAGAAGCGGAAGTATGAGCTGGGCCGGTCCGCGGCCAACACGAAGATTGGCCCCCGCCGCATACACACAGTCCGCGTGCGGGGAGGCAACAAGAAGTACCGGGCCTTGAGGTTGGACGTGGGGAACTTCTCCTGGGGCTCCGAGTGGGTTGGACACGCCAACCAAGGATGATGGCTTGATGTTGTCTACAATGCATCCAGCAATGAACTTTGGTCCGCCACCAAGACCCTGGTGAAGAACTGCATCGTGCTCGTTGACAGCACACCGTACCGACAGTGGTACGAGTCCCACTACGCACTGCCCCTGGGCCGCAAGAAGGGGGCCAAGCTGACTCCTGAGAAGGAAGAAATTTTAAATAAAAAACGCTCAAAGAAAATTCAGAAG…
CSNK2A1	chr22:22480395-22533944	CSNK2A1_L1	chr20:48960880-48960898	AGAAGAGCTCTTTTTATTTTTTAAGAATTCTATTTTTTGGGGCAGCGGCGGCTGAAGCCTCGCTCTGGACCCTGCGGCTGGCGGCCGAGCCGTGTGTCTCCTCCTCCGCCGCCGCCATATTGTCTGTGTGAGGAGAGGGGAGAGCGGCCGCCGCCGCCGCCACTTCCACCGCAGTTTGAAGAAAGCAGGTCTGAAACAAGGTTTTACCCCAGCTGCCTGTGAACACGGTGACTGCCAGATCTCCAAACATCCAGTCCAGCTTTGTCCGCCAACCTGTCTGACATGTCGGGACCCGTGCCAAGCAGGGCCAGAGTTTACACAGATGTTAATACGCACAGACCCCGAGAGTACTGGGATTACGAGTCACATGTGGTGGAATGGGGAAATCAAGATGACTAC…	AGAAGAGCTCTTTTTATTTTTTAAGAATTCTATTTTTTGGGGCAGCGGCGGCTGAAGCCTCGCTCTGGACCCTGCGGCTGGCGGCCGAGCCGTGTGTCTCCTCCTCCGCCGCCGCCATATTGTCTGTGTGAGGAGAGGGGAGAGCGGCCGCCGCCGCCGCCACTTCCACCGCAGTTTGAAGAAAGCAGGTCTGAAACAAGGTTTTACCCCAGCTGCCTGTGAACACGGTGACTGCCAGATCTCCAAACATCCAGTCCAGCTTTGTCCGCCAACCTGTCTGACATGTCGGGACCCGTGCCAAGCAGGGCCAGAGTTTACACAGATGTTAATACGCACAGACCCCGAGAGTACTGGGATTACGAGTCACATGTGGTGGAATGGGGAAATCAAGATGACTAC…
ATP6V1G2	chr20:32198208-32200751	ATP6V1G2_L1	chr1:37220250-37220267	AGAATCAACTCAACGATTTCTACAGGGGAATAAAAAGAACTGCTGGGATTGCTACTGGAATGGAATTGCATCAATAAATCAATCTGGGGCTTTGGGGGTTGCGGGGAGCCATCTGCTACCTTGGTAGCATCCGAAATAGCAGCGGCCATAACGACAGAAATGGCCAGTCAGTCCCAGGGTATCCAGCAGCTCCTGCAAGCTGAGAAGCGGGCGGCTGAGAAGGTGGCAGATGCCAGAAAGAGGAAGGCCCGGCGTCTGAAGCAGGCAAAGGAGGAGGCACAGATGGAAGTGGAGCAGTACCGCAGAGAGCGAGAGCAGGAATTCCAGAGCAAGCAGCAGGCGGCCATGGGCTCCCAGGGGAACCTGTCGGCTGAGGTGGAGCAGGCTACAAGGCGCCAG…	TTCACTGGGAACTTGTAAACTCTCAAGTCCCCCTCACCCAACCACTCTGTGAAATTTGTAGCATGGAGAAAGAACTAGGGATGTGGAAAACAGCCTGACTTCAGAGCCTGGCAGGCTGGGGTACCTCTCCTGACCCTGCCACTTGCTGGCTGTGCAACCAGGACAAGCTACTTAACCTGTGGCCTCAGTGTCCTCCTCTACAAGACTGGAATAATAATAATAATACCTCGGCGTGTGTTCAGCAATGATTAGGAATCATTCTTTAAAGAGCCTAGCATCGTGGGGCTGCCCCCGTGGCTGAGTGGTTAAGTTTGCGCACTATGCTTCGGCGGCCCAGGGTTTCACTAGTTCAAAGCCTGGGCGCGGACATTGCACCCGCTTGTCAGGCCATGCTGAGGC…
RPS8	chr2:13677803-13680549	RPS8_L8	chrX:15303996-15304013	AGACATGTATACACACATACCACACATTTTGATAAACAATTTGTAAGCATAAAAAAGTAGAATTTTGCTCTTTCCAGCCGGCGCCGAGCGATGGGCATCTCTCGGGACAACTGGCACAAGCGCCGCAAGACCGGGGGCAAGAGAAAGCCCTACCACAAGAAGCGGAAGTATGAGCTGGGCCG	AGCCCTACCACAAGAAGCGGAAGTATGAGCTGGGCCGGCCCGCGGCCAACACGAAGATTGGCCCCCGCCGCATACACACAGTCCGCGTGCGGGGAGGCAACAAGAAGTACCGGGCCTTGAGGTTGGACGTGGGGAACTTCTCCTGGGGCTCCGAGTGTTGTACACGCAAAACAAGGATTATTGATGTTGT
SARAF	chr27:14298545-14320064	SARAF_L1	chr5:25423346-25423358	AGATAAGACATTTATTGCAGCGGCGGTGACGTGACCCTGGCGCACGGAGCTTTGCGGCGGTTGCGGCTCCGTAGCTGCCGGCGCCTGTTCCCTGCTGCGCTGCCGCGGCCCTCGCCGTCGCTGCGCGGTGGCGCGCGGACTTCCGCAGCTC	AAAGGAAGAAAGTCAGTATCTGGAAGATTGTTGGGAATGATTTTGTGCTGACAAAAATGCTTGAAACCTCCCTATTCATTTCTTAAGAAAGAGGTGAAGTTCAGATGCTTTGACAAAGGTCTTTTAATAGCAAAAGCATGTACTTCTCTGTGGAATCTCAAGTATCGTTGTAGCAATCTGTTTCAATCTTACATTAAAATGACA
PGRMC1	chrX:98517573-98525799	PGRMC1_L1	chr10:78590737-78590754	AGATGGCGACCCAAGACCCTGCCCCCTGACCCCCCCATCACGTAAAACACTGTGATTCTGAGTAGCTCGCTGAGAGGGAGGAGAAAGCAGTGAGTTCCGGAGCCCTCCCTAGCGCGCCCCAGCCCTTCGCTTGAGAGATCACGTGGCTGCCGAGGATGTGGCGGCGACAGGCGCCGACCCGAGTGAGCTGGAGGGCGGCGGGTTGCTACACGAGATTTTCACGTCGCCGCTCAACCTGCTGCT	CACAGTACATAGCGCTAGCCAAGTGGTTTTGAAAGTAAAGTATATTCATAAGGAAAAATAATTCTCCTGTTGTTACAAAACTATAGCCACTGCAAGAGTAGTAGTCAAGTGTCTAGGTCTTTGATATTGGTCTTTTGGTTAACAGTAAACTTAGCTTAAGTAGACTCTACAGTTGTATGAATTTGTAAAAGTATTATATGAACAACTAGTGAGGTTTCAGATTCTTGTAACTGTAGCTGAATAGTCATTGTATTTTCTTGTGAACTGTGTTTAATGGTTTTACCTCAAATCAGAAAACAAAATGAAGTGCTTTGGTAAGTTAATAAAATGGTTTTACCCAGTAAAAAAAAAAACACTGTGATTCTGTTAGCTGCCTTCCCATTCAACTGAAATAAAAAC…
NXT2	chrX:90524890-90532152	NXT2_L1	chr5:27702567-27702593	AGATTAGCACCTGAGCTAACAACTAAGGGGGCGCAGCCGAGGAAAGAGGATACCAGGGGAGGTAGCTGTAGCTAGAGCTGGGCTAAAGGAAGGAGAACCGGGGGGGAAATTAAGGTTGAAAGTATGAGGAGATTCAGAGGACACTGGGAAGACTGGAGAAGACGCCGTGATAGGAGCGACTATTTTCACGAGCGGCCAGGACGCAGCCACTCAGGCTCGGGGAGCCGGACACGTGAGGACGTAGTGACGCGGCCACTGCCTGAACAGGCTGCTTCGGGCTCCCAGATGGCCATGTCTGTGGATTTTAAAACTTACGTAGACCAGGCATGTAGAGCTGCTGAGGAATTTGTCAATATTTACTATGAGACAATGGACAAAAGAAGACGGGCACTAACCAGG…	TTCTTATCACTTAATTTGAAAACCAGTAATTCATTTACTCTTGCCCCAAACTAAACGTTATATTTCTGATATATTAACAAAATAGAATTAAATAGGAGAAGGAGGTGGAACTGAAATTTGACTACACCTTGTAGTACTGATCAAAACTTACACGTTATTCTACTAGGAGTGAGCTTATTCTAATTTTGGATTGGCTTTTTAAAACCACAGTTTTCACAGCAACAGAGTGCCCAAACACTGCCCTTTCCTGTATGGAGAACAGTCTCGTGTAAAAGCTGCATATAATTAGCAATAAATGAATTGAGTGGTTGTATACTATTCATGAGTTGTGTGGTTTAAGACTTGTATATGTGTGAACTGCTTTTTCCAAACTGTATAACTTTGAAATGGCTGGAACTA…
RPL26	chr11:51600884-51606639	RPL26_L1	chr4:38879393-38879410	AGCAAAGGCAGGTGAGTGGAGATGTGGTGGCAGGGGCAGGGGGGACTTCAGATACAAGCAGTAAAGCTAGACGAGGGCTTCTTTTTGCGGCCACCACTCAGGCGCCTTCTGCCAAAATGAAGTTCAACCCCTTTGTGACTTCTGACCGGAGCAAGAACCGTAAACGGCATTTCAATGCACCTTCCCACATTCGTAGGAAGATTATGTCTTCCCCTCTTTCCAAAGAGCTGAGACAGAAGTACAATGTTCGGTCCATGCCCATCCGTAAGGATGATGAAGTTCAGGTTGTACGAGGACACTATAAAGGGCAGCAAATTGGCAAAGTAGTCCAGGTTTACAGGAAGAAATACGTCATCTACATTGAGCGAGTGCAGCGAGAGAAGGCTAATGGCACAACTG…	AGCAAAGGCAGGTGAGTGGAGATGTGGTGGCAGGGGCAGGGGGGACTTCAGATACAAGCAGTAAAGCTAGACGAGGGCTTCTTTTTGCGGCCACCACTCAGGCGCCTTCTGCCAAAATGAAGTTCAACCCCTTTGTGACTTCTGACCGGAGCAAGAACCGTAAACGGCATTTCAATGCACCTTCCCACATTCGTAGGAAGATTATGTCTTCCCCTCTTTCCAAAGAGCTGAGACAGAAGTACAATGTTCGGTCCATGCCCATCCGTAAGGATGATGAAGTTCAGGTTGTACGAGGACACTATAAAGGGCAGCAAATTGGCAAAGTAGTCCAGGTTTACAGGAAGAAATACGTCATCTACATTGAGCGAGTGCAGCGAGAGAAGGCTAATGGCACAACTG…
PTP4A1	chr20:57707861-57717467	PTP4A1_L1	chr1:54208819-54208828	AGGACAAAGTGGCCTCGGCGCGCGCATTGGCTGCCCCGCCCGCAGGCCGGCTTGGGACGGGCTCTCCGCGGAGCCGCTCGCTGCATGGTAGAGTCTGGTGCCCCCGCCGCCGCCTGCCGAGCCGCAGCCGCCCCGCCACCGCCGCCACCGTCCCCTGCCCTGCCGCCGCTTGTGTCGCCGCTGCCTGTATCGCCGCCGCCTCGGGACCGGCTGTATGATTAGGCCACAATCTTCAATGAGTAAACATAGCCCTCAGTTCTGTGGTGTTCTTGGTCACACATTTATGGAAGTTTCTGAAGGGCAGTGGAGATTACTGCCAGGCACAGCACGACCTGTATGCAGACAAGTGAACTGTAGAAATTCATTACTACTCCACCAAGAAGCCCCCGTAAGAGTGGT…	AATATGCTCTTTAATTTAGTAAATATTTTTTTAAAAGTTAGAGATGCTTTGTTATTGTAGCTAAAGCAATTCTTAATCATAAAATTTCTGAAATTCTTGTAATTTTTTTTCATACTTATCTGAAGTTGTTTACCAACTTATTTTTGTTTGAAGTGTGATTTTTCTTTTCCTTCTCTTCCCAACCTCTCTTGCAAAAAAAAAAAGTGGGTTTCTGCTAATGAATTGAGCAGATATCTAATATTTTATATTCCTTTTGAGCTGTGTCACTTAATATTTGGATACTTGATAATTTGTTTTATTATGTTAATTGATAAAATGGTGATGTGTATTAATGTTAGTTCAACCATATATTTATACTGTATCTGGGAATGTGTGGTTATAGTTCCTTGTGGGTGAGAA…
HNRNPK	chr23:6938947-6951905	HNRNPK_L1	chr27:17413393-17413409	AGGAGGGCGCTCCAGGCGAAAGCACTGCAGACGCCATTATCCTCTGTTTCTCTGCGGCACCAACGTCGACGTTTTGCCTGCGTCCCGCTTATTTGCGGCCTATAGATTGGTGTGTCCGTTTAATACAAGAAAATGGAAACTGAACAGCCAGAGGAAACCTTCCCCAATACGGAAACTAATGGTGAATTTGGTAAACGTCCAGCAGAAGATATGGAAGAGGAACAAGCTTTTAAAAGATCTAGAAACACTGATGAGATGGTTGAATTACGTATCCTGCTTCAGAGCAAGAATGCTGGGGCAGTGATTGGAAAAGGAGGCAAGAATATTAAGGCTCTCCGTACCGACTACAATGCCAGTGTTTCAGTCCCAGACAGCAGTGGCCCCGAGCGCATATTGAGT…	TAGTGTGAAGCAGTATTCTGGAAAGTTTTTCTAAGACTAGTGAAGAACTGAAGGAGTCCTGCATCTTTTTTTTATTATCTGCTTATGTTTAAAAAGCAAACATTCCACTGCTAAATATGTGTTCTGCATTTGAGTTGTAGTGAAATCTTTGCTGTTCACCAGATGTAATGTTTTAGTTCCTTACAAACCGGGTGGGGGGGGGAAGGGCGTGCAAAAACTAACATTGAAATTTTGAAACAGCAGCAGAGGGAGTGAATTTTAATTTTTGTTCATTGTTGGTGGTTTAAAACGAAATTCCACCCATTGTAATTATTGTGAACACTTTGCATTGTGGTCACTGTAACATTATTGGAGGGGGTGGGACAGGGAGGAAAATGTTAACAGTAGTCCATATGTTCC…
SCP2	chr2:6337376-6463293	SCP2_L1	chr13:17951481-17951495	AGGATTAGTCAAAGAGCCAATAAATATGAATACATAATTTTTAAAATGTATTTGTAATGAAATAAAAGTATGTTTCTTGGTTACCTTTAATAAATGATCACATGCTGAACTCTGCTGGCAGCTGAGAGGGGAAGCCGGAAAAAGGCAAGTTCCTGGTGCAAAGGTTGCTCTGCAGCATAATTTAGGCCTTGGAGGAGCTGCAGTTGTCACGCTCTACAGGATGGGTTTTCCTGAAGCTGCCAGTTATTTTGGAACTCATCAAATTGAGGCTGCACCAACCAGCTCTGCAGTCGATGGATTTAAGGCCAATCTTGTCTTTAAGGAGATTGAGAAGAAGCTTGAAGAGGAAGGGGAACAATTTGTGAAGAAAATCGGTGGTATTTTTGCCTTCAAGGTGAA…	ATCAAAATGGTATTTTCTGCTCAGACCAAAATAAGAAATATGATGAGAGCTTGGGGGAAAAAATCTATAGCTGAACACAGGCCTATTTTTAAAATAAAAATATTTTTAAATGACCGTCCTTCTTGAAAAATCAATGTATTAGAGTCATGAAATGCTGTTGGTAATAATAACTGAATAAATGAAGTTTGAGATGAACAGTTTTAAAATTATAATCTCAATTAAATTTATAAAGCTATCAATCCTTTCTTATAATCATCTTTTTTCATATAAGTTTAGTTTGATTTCCACATTTAATTTTATCTTTCTTCCTAGTTTTTCTAATGCTAATGTTGTTTCTTATAACCCAGTAAGATATAGGGTAAAAATAATGCTTTAGGAAGAATGTTTAATAGAAAATTA…
RPL37A	chr6:6238475-6242563	RPL37A_L1	chr3:61470108-61470122	AGGGAGTAGTGAGCTCTTTGGGCTGGGACCTAGTTCGCGGCAGGATGGCCAAACGCACCAAGAAGGTCGGCAAGTACGGCACGCGGTATGGCGCCTCCCTGAGGAAGACGGTGAAGAAGATTGAGATCAGCCAGCACGCCAAGTACACGTGCTCCTTCTGCGGGAAGACGAAGATGAAGCGGCGCGCGGTAGGCATCTGGCACTGCGGCTCCTGCATGAAGACGGTGGCCGGCGGCGCCTGGACCTACAATACCACTTCTG	AGCGGCACGCGGTAGGCATCTGGCACTGCGGCTCCTGCATGAAGACGGTGGCCGGCGGCGCCTGGACCTACAATACCACTTCTGCCGTCACAGTAAAGTCCGCCATCAGAAGACTGAAGGAATTGAAAGACCAGTAGAAGCTCCGCCGTTTGAAACATTGCTGGGCCTGTAATAAATGGGTTAATTTATGTAACAAGATTACTTTGGTTTGTTAATTTTATTGATTAGAAGGTCAGACCTGCGATGCATGGTTTTTCAAATGATTTGTCTATTAATC
PRNP	chr22:18769414-18784721	PRNP_L1	chr1:120731068-120731068	AGGGGGGAAAAAGTTTTGTTACTGTTATTTAAGTAAAGTAAAATTATTCCCTGGATGTTCAATATTGTCACCTCGCAGATATATATTACTATTCTGCAATGTTATTGGCTTGCACTGTGCAGGTATTCTATGGAAAAAAAAATA	GAAGTATCTAATGCGTTACCTGTTTTTGTAAGGTACTAAATAACCTGATTTGTGGGAAACCCTTTTTCGTGGTCCTTAGGCTTACAGCGTGCACTGAATAGTTTTGTATGAAGATCCAAAGAGGTCTTTGAAATATGCATGTACTTTATATTTTCTATATTTGTAACTTTGCATGTACTTGTTTTGTTGTATAAAAAATTTATAAATGTTAGTATCTGACTAAAATTAAACAGGAG
ABHD17C	chr1:91247137-91297456	ABHD17C_L1	chr17:7612423-7612423	AGTCTTGTTAGGACTTCCGACACTGTGTTAAATAAGAGTGGTGAAAGTGGGCATCCTTGTCTGGTCCCTGTTCTTAGAGGCATAGCTTTCAGTTTTTCTCCATTAGAAATGGTATTAGCTGGGCCGGCGGCGGCGGGCCCAGGCCGCCCCCGATGCCGGAGCCAGGCCCCAGGATGAACGGCTTCTCGCTGGGCGAGCTGTGCTGGCTCTTCTGCTGCCCGCCCTGCCCGAGCCGCATTGCCGCCAAGCTGGCCTTCCTGCCGCCCGAGGCCACCTACACGGTGCTGGCTCCCGAGCAGCGCGGCCCCGGCGCGCCCGCCCCCGCCCCGGCCGCCGCGGCCCAGCCGGCGGCGCCGCAGCCCGAGGAGGGCCCGGGCGCGGGGCCCGGCGCGTGCAGCC…	AGTCTTGTTAGGACTTCCGACACTGTGTTAAATAAGAGTGGTGAAAGTGGGCATCCTTGTCTGGTCCCTGTTCTTAGAGGCATAGCTTTCAGTTTTTCTCCATTAGAAATGGTATTAGCTGGGCCGGCGGCGGCGGGCCCAGGCCGCCCCCGATGCCGGAGCCAGGCCCCAGGATGAACGGCTTCTCGCTGGGCGAGCTGTGCTGGCTCTTCTGCTGCCCGCCCTGCCCGAGCCGCATTGCCGCCAAGCTGGCCTTCCTGCCGCCCGAGGCCACCTACACGGTGCTGGCTCCCGAGCAGCGCGGCCCCGGCGCGCCCGCCCCCGCCCCGGCCGCCGCGGCCCAGCCGGCGGCGCCGCAGCCCGAGGAGGGCCCGGGCGCGGGGCCCGGCGCGTGCAGCC…
LOC102147707	chr9:18982017-18986453	LOC102147707_L1	chr2:52168590-52168590	ATAGAGGAAGACTGGTACAGATGTCAGCTCAGGGCCAATCTTCCTCAGGCAAAAAACGAGGAAGAGGCGGGCCTCTCAGGCTCGTTGGGCCATGCGGCCTGGTGGCGGCACCTGCCGGCCCCATCCCAGGCTCTTCCAGGTGCACCAGAGCCTATGAATTTTGAAGATGAATGAAGGTCATGATAAATGTTTTCCAAAAACTTGTCATAGAGGATGGCTTTGAAAAAACCACTAGGAGCACAACAACATGTATAAGTTTATAGGTAGCTGCAGATGAATGTCAAAGTCCTTAGCTGAGCTGTTGAAAAATCCTTCATTGCCTCAAGTAATTATGATTTATGAAGCAACTACATCTACTGATAATTCACAGGTTACCACATTTTGGAAGGAAAAAATGAA…	ACTTCACAATTGTAAAATGGAGGCCATTTTACGGATCCTAGTTTTATAAAATAGAAATGTTTTCCCTTCATCCCATAGAGAACCAGAAAAATAATATATAAGAAGGCATAAAATAAAGTCTTAACTACAGAATTGTAATATGTAAATATTTTGTTTTTAAAAACTAGTTTTGCCTTCTGAAAGCTAACAACTATAGTCTGGCACTAGTGGATATTCAATAAATATTGTTGAGTGAATGACTTATCAAAAGTTCTATAGAGAGTGAGCTGTCCATGAAGCTGTGTGAAGTATCAGTTTCTGGTACTGTGGTATTGTCTTGGTTAATAAGGT
MYL9	chr22:27987365-27994816	MYL9_L1	chr5:79411128-79411128	ATAGCAATATTAGTACAAATTGGATTTTGCCAATGTTTTGACTTTCTAAAAATCCCAATTAACCCGGCTCCGCGCCCCGAGCGAGCGAGCGCCTTCTCCGCACCAGGGAACTCCCACCTACCTGAAGCCAAGATGTCCAGCAAACGGGCCAAGGCCAAGACCACTAAGAAGCGGCCACAGTGGGCCACATCCAATGTCTTCGCAATGTTTGACCAGTCCCAGATCCAGGAGTTTAAGGAGGCCTTCAACATGATCGACCAGAACCGAGATGGCTTCATTGACAAGGAGGACTTGCATGACATGCTGGCCTCGATGGGGAAGAACCCCACGGACGAGTACCTGGAGAGCATGATGAGCGAGGCCCCGGGGCCCATCAACTTCACCATGTTCCTCACCATG…	GGTGCCTGCCCATTCCCGGGCTGCTCCCCACAGGAAGGGCCCTGTGTCCAGGTCTGAGACACCACTGCCCCTGCAACCCCATGCAGGGCATGAAAGCCCTATCCCAGCCACTGCCACAAACACATGAACCTCACCAAAGTCCCTTCTCAGGTGACAGGATGCCAAGTCCCCTCCCCTACACCCTGCCCAGCCACCAGAACACACCCCCCCCCCCACGCGGAGTGTGCTCGAGAAGACGCATGCAGGCAGGCAGGATCTAATAGAAGGCTGAGCACTGAAAAAAAAAAAATCCCAATTAAGATAACTAATTAAATAGAAGTATAATGTCTCAAGCACATTTGTAGCAGTGACTTGCGTCATTGCCATATGAGAAT
SIRT5	chr20:13723101-13758314	SIRT5_L3	chr16:75716378-75716395	ATATCACCAAGTCCACAGCAACCCTTTCCATTACATCTCATGTAATATAACTTACTCCACAGGCCGCCGCCGATCCCGCCTCCCGCAGCCTATCTCAAGAATTAGGACTACAAAGAAAACCTGATGTGACCTCTCCAGATTGTCCACAACCGATTAATTTCGCGGCTGTGTTG	CCCTGTGGTACGACTCTTCCTGAAGCCCTAGCTCCTCATGAAACCGAAACTGTTTCTTAATTGTCCTGGAGAAGGAAGAAATTATAGTGCGTCTGTGTACTAGGCCATAAAGAGAGGAGAAACAGTCCTGAGGATGGTGAGCTGAATATTGGGAGATGTAAAATTATCCTCTGACTCCCTGGCTGGAACCCACCCTGTTGATAAGATAATGATGGGGGCTTTGAAGTATCAATAGCAAACGTATTTAGAAGT
TSPAN7	chrX:32446641-32574984	TSPAN7_L1	chr10:22364866-22364883	ATATGAAAAAAATTTGAGATTCTCATGTAAAATTGTCTTTGCCCTTAAAATTTGGGGATAATTGGCCGCCCGCCGCCGCCGCCGCCGCCGCCGCAGCTAGCTCTGTAGTATGGCATCGAGGAGAATGGAGACCAAACCTGTGATAACCTGTCTCAAAACCCTCCTCATCATCTACTCCTTCGTCTTCTGGATCACTGGGGTGATCCTGCTGGCTGTTGGAGTCTGGGGCAAACTCACTCTGGGCACCTATATCTCCCTTATTGCTGATAACTCCACAAATGCTCCCTATGGGTACTC	ATACATCGGTAATTATCCACGAGGAGAAAAAAGCATGTGTGATGCATGAAGGAAATTGTTGAGCTTTAGGTGGCCTCCTTGCCCATTATTGTTACCTGCCTGGGTATATAGAGACAGTTTAGTGCATCTATGCCTCTCAGTTGAAACCTGTGTAATCCTATTACAAAGCTGTATTGTTGCCTTCTGTGACAATATTACTTCTGTTTTTCCCCAATTAATTGCTTTTGTGTTATTTTACTTCTTTCTGTATTTTTTCTTTGCATTGACATTATAGACCTCGAGGACCTCATCAAATCAATTTAAAAATGAGTGTGAAGGGGGAACAAAAGTCAAAATATTTTTAAAAGATCTTAAAAAATAATGCCTCTGTCTAGCATGCCAACAAGAATGCATTGATAT…
EIF1AX	chrX:15800071-15816780	EIF1AX_L1	chrX:116017503-116017518	ATCAGCCAGTCACAGCTCCTAGGAAGCCATGCATAGAAATGAAAACAACTGGGCAGAGACACTGTAGAGAAGACAGACTGTTAAAAAAATAATTCAGGATTTTGCTGCGGCCGAGCGTGGGCGCAGGCGGATTTCGGAACTCGGTCGTGAGAGTCCCGCGCACGCGGCCCGTCCTCCCGCCTCTGCTTGGTTCCGCGCGGCCCCACGCGTCGGCCTTCACGCCCCTCGGAGGAGTCGCTGCCGCCGCCACCGCCGCCGCCGCCGCCACCCGGACAGCAGTCGGAGACGCCGCGAGGCCGCACTCACCGCCATGCCCAAGAATAAAGGTAAAGGAGGTAAAAATAGACGCAGAGGTAAGAATGAAAATGAATCTGAAAAAAGAGAGCTGGTGTT	TTCTTGGCCTAGGTAGTAACAGCTCTGTTTACTGTTGTTGCCTCCTGGAAAATCTCGAATCATAATGATTAAAATAGTTAGGGCAAAGTGGTAGCTCATATGCAACGCTACTTGGAGGAGTTATTTTACTAACTTGTCTGTAATGTGGAAATTGTATAGTTTCATTGATTTGATTATATTTCAAATGAGGAATGGAAGTGGTCCTCAAGAAAAGGTTTTTTGTTTTGTTTTAGTTTGGGTTTTTTTTTTTTTCGTTATTCTCTGATTCCTATAATGCAATGCTATAAGTTGTACCCTGAAAAAAATAAAATGTTTGAAATCCAAAAAAAAAAAAAAAAAAATAAAACAAACAAAATTAATAAACAAAACAAAAAAAAAAGAAACAACAACTTCCAAGAG…
APOOL	chrX:68286709-68357573	APOOL_L1	chr1:54807244-54807261	ATCTACATGTATAAAAAGATGTATGCAAAATAAAGGAGTCAATAAAGCAACACTGTAGGTAGAAAACTGGGGCGGAGAGGGTCACAGATATGGCGGCCGTTAGGATGGGAAAGCTGACAACCATGC	ATCTACATGTATAAAAAGATGTATGCAAAATAAAGGAGTCAATAAAGCAACACTGTAGGTAGAAAACTGGGGCGGAGAGGGTCACAGATATGGCGGCCGTTAGGATGGGAAAGCTGACAACCATGC
HPRT1	chrX:110954956-110988635	HPRT1_L1	chr14:18341423-18341440	ATGAAGATACCCAGTCCTCAAAATCATTTCCCCTTCTCCCCCGCCGCTGGCTCCGTTATGGCGACCCTGAGCCCCAGTGTCGTGATTAGTGACGATGAACCAGGTTATGACCTAGATTTATTTTGTATACCTAATCATTATGCTGAGGATTTGGAAAAGGTGTTTATTCCTCATGGAGTAATTATGGACAGGACT	ATGAAGATACCCAGTCCTCAAAATCATTTCCCCTTCTCCCCCGCCGCTGGCTCCGTTATGGCGACCCTGAGCCCCAGTGTCGTGATTAGTGACGATGAACCAGGTTATGACCTAGATTTATTTTGTATACCTAATCATTATGCTGAGGATTTGGAAAAGGTGTTTATTCCTCATGGAGTAATTATGGACAGGACT
CAB39L	chr17:21564987-21721585	CAB39L_L1	chr9:6024438-6024454	ATGAGAGCACTTGAAGCTAACTGATGGAAGCCAAACATACTATAAGATATACATCAAATATTGAGAAGAAACAACATCAGGAGCTAAATGTTCTATTTAAACCTGTAGTTGCTGCTCAGAAAATAAGTAAAGATGCAGACCCAAAGTCGGTGGTTTATATGTTCTTCATGCAAGAGCAACGTACTGGAGGAGAGAAGTAAGCTGTGTTGATCAGTGACTTTGGTGAAGGCTGAGGCAGCTGAATTTGCAGATCATACGCACAACATCTGAGCATTTCATTGGAAGAAGAGATTGCTGTAGAGGAAAAAATGCCTTTGTTT	TCCAAAAAGAAAGGACGTACGATGAGCAGATCACCGATGAGAAGAACTACTTGATCAAACAGATTCGTGACTTGAAGAAAGCAGCCCCTTGAAGGTCTCACCCAGTGCCTGCCACTGTCGCCGTCTCATCTGTTCAGTTTGTACAAGGGTCATTTCACAAAGGAATTGTTCTGGGGAAGGCTTTGGAGGTGCCTATTTTTTCTCAATTCATTGCTCAAGGTAGATGGAATATAAACATTTGAATGAAAAAATAATTAAACTAGAATAATATATTCACTTAAATCAAAAAAAAAAAAAAGAAAGAAAAAAAAAAAGATCTAGAAATTTGAAAGATGTCTTCATCAACATGCATGGAAGATGGAAAAGAAAAGGGAAAGATTCAAAGCAGAGAGTAATGCC…
CCT4	chr15:40364976-40380294	CCT4_L1	chr1:182136342-182136358	ATGCCTCTGAACTGTACACTAAAAATGGCTAAAATGGTAAATTCTATGTATATTTTACCACAATTAAAAAATAATTTAAGAAAAATTTTTTAAAAAATGAATTACACCCTTCTCCACCTCCTCCTCCCGGCGCTGGATCAGTCTTCTGGAAGGTTCGTGAAGGCTGTGGGCGCGTACCGTTACTCCGCGGCCAGCCGGAATCCGCGTCCATCCGTCCTTCCCGAGCCCACGCAGACCCAGCCAAGCTTGCCATGCCCGAGAACGTGGCACCCCGGAGCGGGGCGCCCGCCGCGGGTGCCGGCGGCCGCGGGAAAAGCGCCTATCAGGACCGCGATAAGCCGGCCCAGATCC	ATGCCTCTGAACTGTACACTAAAAATGGCTAAAATGGTAAATTCTATGTATATTTTACCACAATTAAAAAATAATTTAAGAAAAATTTTTTAAAAAATGAATTACACCCTTCTCCACCTCCTCCTCCCGGCGCTGGATCAGTCTTCTGGAAGGTTCGTGAAGGCTGTGGGCGCGTACCGTTACTCCGCGGCCAGCCGGAATCCGCGTCCATCCGTCCTTCCCGAGCCCACGCAGACCCAGCCAAGCTTGCCATGCCCGAGAACGTGGCACCCCGGAGCGGGGCGCCCGCCGCGGGTGCCGGCGGCCGCGGGAAAAGCGCCTATCAGGACCGCGATAAGCCGGCCCAGATCC
UBA52	chr21:3829145-3831844	UBA52_L1	chr1:143977012-143977027	ATGGATGTCTGCAACTTACTTTGAAATATGTCAAAAAAACGAGATGAGGCCCTCTTTCTCTTCAACGAGGCGGCCGAGCGGGACGGTGTCGGTGGCTTTGACGGCAGACGCAGACATGCAGATCTTTGTGAAGACCCTGACGGGCAAGACCATCACCCTCGAGGTTGAGCCCAGTGACACCATTGAGAATGTTAAAGCTAAAATCCAAGACAAGGAGGGCATCCCACCTGAACAGCAGCGTCTGATTTTTGCCGGCAAACAGCTGGAGGACGGCCGCACTCTCTCAGACTACAAGATACAGAAAGAGTACACTCTGCACTTGGTGCTCCGCCTGCGGGGCGGCATCATTGAGCCTTCCCTCCGCCAGCTCGCCCAGAAATACAACTGCCACAAGACGAT…	ATGGATGTCTGCAACTTACTTTGAAATATGTCAAAAAAACGAGATGAGGCCCTCTTTCTCTTCAACGAGGCGGCCGAGCGGGACGGTGTCGGTGGCTTTGACGGCAGACGCAGACATGCAGATCTTTGTGAAGACCCTGACGGGCAAGACCATCACCCTCGAGGTTGAGCCCAGTGACACCATTGAGAATGTTAAAGCTAAAATCCAAGACAAGGAGGGCATCCCACCTGAACAGCAGCGTCTGATTTTTGCCGGCAAACAGCTGGAGGACGGCCGCACTCTCTCAGACTACAAGATACAGAAAGAGTACACTCTGCACTTGGTGCTCCGCCTGCGGGGCGGCATCATTGAGCCTTCCCTCCGCCAGCTCGCCCAGAAATACAACTGCCACAAGACGAT…
SDAD1	chr3:61929899-61960736	SDAD1_L1	chr2:89773446-89773460	ATGGATGTTAGCTCAAGGCCAATCTTCCTCACCAAAAAAAGAAAAAAGAGGTCCCATGTGCTGTTTCCGGCGATGCCCGGAAGCGCGATTCCGAGCCGCAGCTGAGGAGGTTGGCGGTTGCCGGCGGTGTGAGTTTTCTTCAAGCTCCTCGCTGGGGAGCCAGTCTGTAGCCATCATGTCGAACAGAAATAATAACAAGCTGCCCAGCAACCTGCCGCAGTTACAGAATCTGATCAAGCGGGACCCGCCGGCCTACGTGGAGGAGTTTCTACAGCAGTACAATCACTACAAATCCAATGTGGAGATTTTCAAATTACAACCAAATAAACCTAGCAAAGAACTGGCAGAGCTGGTGATGTTTATGGCACAGATTGGTCACTGCTATCCAGAACATTTAAG…	CTTTTTAAATTGCCTTAGTGTAAAGAGTAATCTTGGAGTGTCTTTGGTCCATCATTTGCGCTGCCCACTCAGAGGAAAAAGAAATCAGATTGGTTTCCTCAGCCTTCCTTCTCCCTGAAATATTTTCAGCCCACTCTTTGCCTGGTCTCAATAAAGGGTTTCTGATGTCAAAAAAAAAAAAAAAAAAAAAAAAAAAAAAAAAAAAAAAAAAAAAAAAAAA
ACTB	chr13:4381682-4385073	ACTB_L1	chr21:50341414-50341430	ATGTATGAAGGCTTTTGATCTCCCTGGGAGAGCTGAGGTGCGGAGGCAGCCAGGGCTTACCTGTACACTGACTTGAGACCAGTTCAAATAAAGTGCACACCTTAAAGAAAAAAAAAAAAAAAAAAAAAAAAAAAAAAAAAAAAAAAAAAAAAAAAAAAAAAAAAAAAAAAAAAA	ATGTATGAAGGCTTTTGATCTCCCTGGGAGAGCTGAGGTGCGGAGGCAGCCAGGGCTTACCTGTACACTGACTTGAGACCAGTTCAAATAAAGTGCACACCTTAAAGAAAAAAAAAAAAAAAAAAAAAAAAAAAAAAAAAAAAAAAAAAAAAAAAAAAAAAAAAAAAAAAAAAA
ARL6IP1	chr13:29386024-29394956	ARL6IP1_L1	chr28:10163064-10163068	ATGTTGGTTTCAAAACTTAGCAAAACTTAGCAATTTGTAGGAAATGTTGATCCTTTCTCTCGAATGGGGAATCTGACAGGCTTAGAGCTCTGGTCCCCTTGCACTTAGACTGCAAGGTAGGAGATCCTTAAAGGCTTTTTAATAGCAGGCTTCCAAAAGGTCATATTTAGGATTTTTAGCATACTTTTAATTTCAGATTTTCAGCTGCCCTTGAAAGTAAAGTACACAATGGGTTAAGACTCACGTCTCTGACGTTCACTCTGAGACCCCGTCTCTGACCTTCACTCTGAGACCAGCCAATGAAAGGACAGAAGTCGTCCTGTGTTTAATCAAGATTCCTTTCAGTAGAAAACAATCTTATCCTACTAATCGTTAAGACTCACGTCTCTGACCTTCACT…	ATGTTGGTTTCAAAACTTAGCAAAACTTAGCAATTTGTAGGAAATGTTGATCCTTTCTCTCGAATGGGGAATCTGACAGGCTTAGAGCTCTGGTCCCCTTGCACTTAGACTGCAAGGTAGGAGATCCTTAAAGGCTTTTTAATAGCAGGCTTCCAAAAGGTCATATTTAGGATTTTTAGCATACTTTTAATTTCAGATTTTCAGCTGCCCTTGAAAGTAAAGTACACAATGGGTTAAGACTCACGTCTCTGACGTTCACTCTGAGACCCCGTCTCTGACCTTCACTCTGAGACCAGCCAATGAAAGGACAGAAGTCGTCCTGTGTTTAATCAAGATTCCTTTCAGTAGAAAACAATCTTATCCTACTAATCGTTAAGACTCACGTCTCTGACCTTCACT…
SIRT5	chr20:13723101-13758314	SIRT5_L2	chr10:70163261-70163275	ATTATTATACATATGGATGAGAGCATTTCAAAATAATTTAATATTTCACTTTAAGAGAAATAAAGGGCCGCTGCCGCCGCCGATCCCGCCTCCCGCAGCCTATCTCAAGAATTAGGACTACAAAGAAAACCTGATGCGACCTCTCCAGATTGTCCACAGCCGATTAATTTCCCGGCTGTGTTGTGGATTAAAGTCTGCAGCCTCCACACAAACCAAGATTTGCCTGACGATGGCTCGTCCGAGTTCAAATATGGCCGATTTTCGGAAGTTCTTTGCAAAAGCGAAGCACATAGTTGTCATTTCAGGGGCTGGCATTAGTGCTGAAAGTGGGGTTCCGACTTTCAGGGGAGCTGGAGGTTATTGGAGAAAATGGAAAGCTCAGGACCTGGCCACTCCCCA…	GGAGATGTAAAAATATCCTCTGACTCCCTGGCTGGAACCCACCCTGTTGATAAGATAATGATGGGGGCTTTGAAGTATCAATAGCAAACGTATTTAGAAGTCAGAGCACTGTAAAGTTACTGCCTGCCGTTTGGTTTGAACTTAAACATAAGATACCTCTGATGTGTTATTGGTTGGTTATTGGGAAGGAAAAAAATTTGTAATTAGATTGTCTAAAAAATGTAATTCTTCTGATTGTACTTTTGCTCTTTGGGTAGAGATAGAAGGAGAGGGATAAAACTCTAGTATTTCTGATTTTTGCACTAAGTTTGGTGGAAAATTATTTTATTTTCTATAT
CKAP2L	chr15:16313184-16348563	CKAP2L_L1	chr2:109844489-109844500	ATTTTAATTCCATCTGTTAATGAATTTTGTCTTTAAAAATACCACAGGGATTTTCTAAACCAGACAGCTCCCAAAACTCAAGCTAGTGACACAACCATAAGTGGAAGAAGATTCCCAAATGGGACTCAAACTAATCCAAATATAAAGAAGAAGACCACAGCAGAGGATCGAAGGAAACAACTGGAAGAATGGCAGAATCTAAGGGGAAAATCTATAAACGGCCTCCTATGGAACTTAAAACAAAAAGAAAAATAATAGAGGAAATGAATGTTTCATTCTGGAAGAGTATGGAAAAAGAAGAGGAAGAAAAGAAAGCACAGCTTGAACTGTCCAATAAAATTAACAACACTCTGACAGAATGTCTGCGGCTCATTGAAAGGGGTGTACTTTCTAATGAAA…	TGACTTTAAGGGGTGATTTTTGACTTCCCTCACAGTATCCCTGTAGATGAGGGGTAATTCACGTGATTTCTGTGCCAGGTCTCCTCTAATGAACCACAGTCCTGAATTGGGACGGTCATGTAGCTTTTTATATCTAAATCTAATGTTGCATTTGTTATTCAGAAATGCTTCAAATAAAAGGGAGCAGGGCAGAGGGGTGGGGAGGGGATGCTTGCTTTTTCACGTCGATTCTTTGCTCTGCTAAGGGACACCCGGCCGGAGAAGACAGTGCAAGCCTCAGAGACTGTTACGTTGCCTTTCCTTCCTCCTGGGCAACTGCTCAGGGAAAGGTAAAATCAGAATCATTATGTAAATATAATGTATAGAAAAACCTAGTCAACATATTTAAAGTTTAGCTTT…
WBP11	chr6:43415190-43430664	WBP11_L1	chr2:19193153-19193168	CAAAAATGAACTATTGATACACTCAACAACATAATGAATCTCAAAATGATTATGCTGATTACACGTGGAAGTGGAGAGCATCCCTTTACCAGATATGCCGCATGCTCCTTCCAACATCTTAATCCAGGACATTCCACTTCCTGGTGCCCAGCCACCCTCCATCCTTAAGAAGACCTCAGCCTATGGACCTCCAACTCGGGCAGTTTCTATACTTCCTCTTCTTGGACATGGTGTTCCACGTTTGCCCCCTGGCAGAAAACCTCCTGGTCCTCCCCCTGGTCCGCCTCCTCCTCAGGTCTTGCAAATGTATGGCCGTAAAGTGGGCTTTGCCCTAGATCTTCCTGCTCGTAGGCGAGATGAAGACATGTTGTACAGTCCTGAACTTGCTCAACGGGGTCA…	GCTGCTTTCGCTGTCAGGGTATTTTCTAATTTATGTTTAAGGAATATCCTAAAGTTTAGCCTTGTTTAGCATTTACTGCATATGAGAGAGGGTATTTCATTCAGAATAGATTGGTCATTGAAGCAGTGCTGCTAACATCCGGTCCCTTTCACACCGCCATTCTCATCCCGTTCCTTCCTCTTCTCCCGCTCTTTGGAAACTTGCGCTCAGGGGCTTCTTTGTTACTTATTTGTTTTGATTCACTTCTTTGTGCTGTGGGGACTAGAGTAGAGATTTCTGAAAACCAGTTTATTTCACCCCGTCTTGCCTTTCGTGTTTGCGTTATTTTTAATATTTTCTTGTAAATATTTTGGAATATTGTATGGGTGAAATGAATCTCAATGTCATTTCCTATTACAA…
SH3BGRL	chrX:64663364-64726099	SH3BGRL_L1	chr20:28077395-28077412	CAAACAACCGCAGTTGCTGTTCCCAGGATGGTGATCCGTGTGTATATTGCATCTTCCTCTGGCTCCACGGCGATTAAGAAGAAACAGCAAGATGTACTGGGTTTCTTAGAAGCTAACAAAATAGGATTTGAAGAAAAAGATATTGCAGCCAATGAAGAAAATCGGAAGTGGATGAGAGAAAATGTGCCTGAAAACAGTC	CAAACAACCGCAGTTGCTGTTCCCAGGATGGTGATCCGTGTGTATATTGCATCTTCCTCTGGCTCCACGGCGATTAAGAAGAAACAGCAAGATGTACTGGGTTTCTTAGAAGCTAACAAAATAGGATTTGAAGAAAAAGATATTGCAGCCAATGAAGAAAATCGGAAGTGGATGAGAGAAAATGTGCCTGAAAACAGTC
CNIH1	chr24:2612766-2625637	CNIH1_L1	chr10:63453321-63453324	CAAACCCAAAGAGGCCCACACCAAGACAAATTATTAAAATGTCCAAAACTCAAGATATAGAAGCGGGCTGTGCGCCGCCGCTCCCCACCGCCGGCGCTGCTCGCTCCGAGATCGGA	TAAAGCTATTTTAAATGTGTTTTAATTTGTAAGACATTACTTGTTAAGAAATTGGTTATTATACTTACTGCTTTAATCTGGTGGTAAAGGTATTCTTAAGAATTTGCAAGTACTTTAGATTTTCAAAACTGAATGAGAGAGAACATTGTATAACCGCCCTGCTGTTCCTTTAGTGCAATACAATAAAACTCTGAAATTAAAAAAAAAAAAAAAATAGAGAGAGAATCCAAAAAGCCACAAGAGAAAGGCAACAAGTTACATACAAAGGAAATCCCATAAGGCTATCAGCTGACTTCTCAGCATACACCTTATAGCCTA
LOC100054251	chr8:3678888-3710007	LOC100054251_L1	chr27:26471174-26471189	CAACTAACTCTTGCCAGTTCCCCGAGTTCTAATAAACCTCTATTTTGCCTATTCCTTGAGCCAGTGGGAAGCAATGAAAAAGACTTGACAAAAGGCCTTCTAAATAATGAATGAAGATCTCGGCGCCCGGAAGCCCAGTGGCGGCCTCAGTGCCTGAGGCGTGCGACGCTGTGGACCCCACAGTATTCTTTTGCAGGGGACGAGACTCGGGTTATGCTGGAGGACGGAACAAGCCCTGGGGCAAAGGTGAGCCAAGGTTTTTCTCTACATAAGATCATGTCATCTGGGAGAGGAATTCCAAGATGGCGCCGTGAGTAGTCCTCTTTGTCTCTCGCCCTTCGAG	CAACTAACTCTTGCCAGTTCCCCGAGTTCTAATAAACCTCTATTTTGCCTATTCCTTGAGCCAGTGGGAAGCAATGAAAAAGACTTGACAAAAGGCCTTCTAAATAATGAATGAAGATCTCGGCGCCCGGAAGCCCAGTGGCGGCCTCAGTGCCTGAGGCGTGCGACGCTGTGGACCCCACAGTATTCTTTTGCAGGGGACGAGACTCGGGTTATGCTGGAGGACGGAACAAGCCCTGGGGCAAAGGTGAGCCAAGGTTTTTCTCTACATAAGATCATGTCATCTGGGAGAGGAATTCCAAGATGGCGCCGTGAGTAGTCCTCTTTGTCTCTCGCCCTTCGAG
UBA5	chr16:70011205-70024071	UBA5_L1	chrX:108409909-108409927	CAAGTTCTAAAAGACTTTTGACTATTTGTAGAATGCAAATCCATCTTCAAAAGATGGGGAAATCCAGGGTAGGAAAGGCAGCATCGCAGGCTGCCAGCTCCGGACAGTTATGTCCCGAGCCCGTCTGCGGCCTGGTCACTTAGGACCGTGCGAAGAAGGAAGCTCAGACGGGCGGGTTTTTCCTGACGGGGAGCAATGACTGCAACGTACGGGACTGTGGGAGGCCCGCTGGGGCGGAGGAGACGTGGCTGGCTGTGAGGGGCTGAGAGCACTTCCTCGGGCTTTTGGGCTGGGGAGGCCGCC	CAAGTTCTAAAAGACTTTTGACTATTTGTAGAATGCAAATCCATCTTCAAAAGATGGGGAAATCCAGGGTAGGAAAGGCAGCATCGCAGGCTGCCAGCTCCGGACAGTTATGTCCCGAGCCCGTCTGCGGCCTGGTCACTTAGGACCGTGCGAAGAAGGAAGCTCAGACGGGCGGGTTTTTCCTGACGGGGAGCAATGACTGCAACGTACGGGACTGTGGGAGGCCCGCTGGGGCGGAGGAGACGTGGCTGGCTGTGAGGGGCTGAGAGCACTTCCTCGGGCTTTTGGGCTGGGGAGGCCGCC
GEMIN8	chrX:10578299-10597946	GEMIN8_L1	chr24:15514198-15514216	CAATTTTTCTTTTTAAAAGTAAGTGATAGGATATTACTATATTCAGTCTTAAAAAGGAAGGAAATTCAGAAGTAGGCCCCTGCTCGCCCACCGCCCAGGATCCGCAAGCTGCGCACCCACGAGCTCCACCATCCCATTAGAAGAAAAGTTGCTGTTCAGTCCACAAAGACGTGTGCCATAAAAGAGTAGGAGACACTCCCAGGGAGTGGCAGTGCCCATTTGGACTTTCACAGTCAGAGATGGCGGCAAAGGATGGAGAAGACCGAAGAAATACATCAGAAACCTAAAAGTAAAAGCACCACTGAGTGTGTTGCTAGCCATCCTTGGTCGCAGGCACTGACGAGTAGGCCAAGCCAGCAGGCAGTATCATCGAAAGCTGCTGAGCCTTGGTCTGCTCAT…	CAATTTTTCTTTTTAAAAGTAAGTGATAGGATATTACTATATTCAGTCTTAAAAAGGAAGGAAATTCAGAAGTAGGCCCCTGCTCGCCCACCGCCCAGGATCCGCAAGCTGCGCACCCACGAGCTCCACCATCCCATTAGAAGAAAAGTTGCTGTTCAGTCCACAAAGACGTGTGCCATAAAAGAGTAGGAGACACTCCCAGGGAGTGGCAGTGCCCATTTGGACTTTCACAGTCAGAGATGGCGGCAAAGGATGGAGAAGACCGAAGAAATACATCAGAAACCTAAAAGTAAAAGCACCACTGAGTGTGTTGCTAGCCATCCTTGGTCGCAGGCACTGACGAGTAGGCCAAGCCAGCAGGCAGTATCATCGAAAGCTGCTGAGCCTTGGTCTGCTCAT…
ZNF260	chr10:7761102-7775950	ZNF260_L1	chr4:86173927-86173937	CACGTGTTTTCTCCTGTGGCCTGTATTTTCATTTCTGAACAATGTCTTTCAAAGAGCAGAAGTTAAGAGCATCATCGTCTTTGTCTTCTGGCCGGTTTCCTTGTGCATGCCCAGGTTCCTGTCTTAATCTCT	CACGTGTTTTCTCCTGTGGCCTGTATTTTCATTTCTGAACAATGTCTTTCAAAGAGCAGAAGTTAAGAGCATCATCGTCTTTGTCTTCTGGCCGGTTTCCTTGTGCATGCCCAGGTTCCTGTCTTAATCTCT
LOC100629254	chr7:48079920-48110456	LOC100629254_L1	chr26:7689708-7689723	CACTAATGGTTCATTGAAAATTTGGTTGAGTCAAAAGAATTATGTTGTAAAGCAAGCAGAATCCTCTTCCGATCACGGGACGCTTGCCCTTGAAGGCCCCACATTGTTCTGCCGCTGACTCTGTCGCCCTGTGACCTGATCCGAAGCGTAGGAAGGATGCTGGGGGACTCAGGGAACTCAGCAATGGTGGAGCAAATTCCGTGTCCACCAGCAAAGAGTGAGGATACCTGGAGCTTTGCATCTTTACCGGACTCAGTGGTCATTGAGGACGTGGCTGTGAACTTCACCCCAGAGGAGTGGCCTTTACTGGATCCTTCACAGAAGAAACTCTACAGAGATGTGATGTGGGAAACCTTCTGGAACTTGGTCTCAGTAGGAAAAACGTGGGAAGATCATGAT…	CACTAATGGTTCATTGAAAATTTGGTTGAGTCAAAAGAATTATGTTGTAAAGCAAGCAGAATCCTCTTCCGATCACGGGACGCTTGCCCTTGAAGGCCCCACATTGTTCTGCCGCTGACTCTGTCGCCCTGTGACCTGATCCGAAGCGTAGGAAGGATGCTGGGGGACTCAGGGAACTCAGCAATGGTGGAGCAAATTCCGTGTCCACCAGCAAAGAGTGAGGATACCTGGAGCTTTGCATCTTTACCGGACTCAGTGGTCATTGAGGACGTGGCTGTGAACTTCACCCCAGAGGAGTGGCCTTTACTGGATCCTTCACAGAAGAAACTCTACAGAGATGTGATGTGGGAAACCTTCTGGAACTTGGTCTCAGTAGGAAAAACGTGGGAAGATCATGAT…
RPL15	chr16:60573975-60578194	RPL15_L1	chr1:155306768-155306785	CAGGCCTTACATCATTTCACTCCTACATACCCCAGTAAGTATCTCTTTAAAAATACGGATATTTTGGTGGGAGAAAGGCTCTTTCCTTTCCGTCTGGCGGCAGCCATCAGGTAAGCCAAGATGGGCGCTTACAAGTACATCCAGGAGCTATGGAGGAAGAAGCAGTCGGACGTGATGCGATTTCTTCTCAGGGTGCGCTGCTGGCAGTACCGCCAGCTCTCGGCGCTCCACAGGGCGCCCCGCCCCACCCGGCCCGATAAGGCGCGCAGACTGGGCTACAAGGCCAAGCAAGGTTATGTCATATATCGCATTCGTGTGCGCCGTGGTGGCCGCAAACGCCCCGTTCCTAAGGGCGCGACCTACGGCAAGCCTGTGCATCATGGTGTTAACCAGCTCAAG…	TTGGTGTTGATATGAGTTCATGGTTTCCAATCTTGTGTGTTTACAGTTATTTTCTCATCCCTGCTCAAACTACTCTCAAAATCCTTACCATTCCACAAACTTGCCAGGCCATCAATTGTGCCCAACTTAACCCTAAGCATACCACCACGTTCTGTTTGCATCATGTCTTCCAGTAGACTGGGCTTCTGTCTCCCAGGGTGAATTTGAGTGTATAGGAAATACAGAAGAGGAGTTGCACCCCAATTCTTTCCAGTTCTGGGTTTGCTGACTTAAAAATAGGCAGTTTGATTTCAAAATGTTAATTGCTGGTTTCATTAAACCAGTTTTTTGCCTGTTCAGGGGTCTTAGGTTCAGTTAAATGATTTCTAGAAAACGTGTAGCAGGCACTCATAAAACTGC…
RPS8	chr2:13677803-13680549	RPS8_L5	chr18:82549148-82549162	CAGTAGTGTTAAGAGTTTTCAGGGAGTTTACACAAGTGAAGATAAAAACAAATCACCTGGAGTTTACAAACCCGGCCGTGACGCGCTGCGTTTTCTCTTTCCAGCCGGCGCCGAGCGATGGGCATCTCTCGGGACAACTGGCACAAGCGCCGCAAGACCGGGGGCAAGAGAAAGCCCT	GCCCCCGCCGCATACTCACAGTCTGCGTGCGGGGAGGCAACAAGAAGTACCAGGCCTTGAGGTTGGACGTGGGGAACTTCTCCTGGGGCTCCGAGTGTTGTACACGCAAAACAAGGATTATTGATGTTGTCTACAATGCATCCAACAATGAATTGGTCCGCACCAAGACCCTGGTGAAGAACTGCATCGTGCTCGTTGACAGCACACCGTACCGACAGTGGTACGAGTCCCACTACGCACTGCCCCTGGGCCGCAAGAAGGGGGCCAAGCTGACTCCTGAGGAGGAAGAAATTTTAAATAAAAAACGCTCAAAGAAAATTCAGAAGAAATACGATGAAAGGAAAAAGAATGCTAAAATCAGCAGACTTCTGGAGGAACAGTTCCAGCAGGGCAAACTTC…
RPSA	chr16:47544493-47549931	RPSA_L3	chr5:90676078-90676091	CATGAGTCTGGGGTAAAGAGAGTTCCTGTTACGAAGGGCTAACACTGAGGAGTCCCTTTAAAAACTGATCTGGCTTTCCGCGCTGCCCGGCGAGGGGTCCATACGGCGTTGTTCTGGGTTCCCGTCGTAACTTAAAAGGGATCGAG	AAGCTGTTCTTCCACAAACTCGGAAAATGGAAATAAGGTTGACGGAAAATAAACAAGTTTCTAAAAAAAAAAAAAAAAAAAAAAAAAAACTGATCTGTATCCCGAGTTATTTAGGGCTTTCCTCTCTTTCCCTCATTCCTTCCCTCCCCCCCTCTCTTTCTCTCAGTCCCTGCCTAGCATGCCT
ATP6V1E1	chr6:28609867-28632797	ATP6V1E1_L1	chr2:71749781-71749799	CATTCATGGGTAACTTTAAATATTAACTGTATGATCCATTTAACAATATTGATAGAATTCATATTTGAGGGCTTTTCCTTTCACCTTCCCTTCGTTGCCTCCTTTTTTCCAACGCTTCTTTCAAGCCTAAGCTCGAGCGAATTACCTTCCGGCCTAGCATCGCTTTCGCCATGGCCCTCAGCGATGCTGACGTGCAGAAGCAGATTAAGCATATGATGGCTTTCATTGAACAAGAAGCCAATGAGAAAGCAGAAGAAATAGATGCTAAGGCAGAAGAAGAGTTCAACATTGAGAAAGGTCGTCTCGTGCAAACCCAAAGACTGAAGATTATGGAATACTATGAAAAGAAGGAAAAGCAGATTGAGCAGCAGAAGAAAATTCAGATGTCCAATTTGATGA…	ACTGCTGTGATGCGCAAGTTTCTGATATTGGAAGAAACAAGATGATCTCTGTAGCTTCCACTTTGCTGTTCTAATATACTCTATTTATCAGTGAATGCCCTTCTGTAGCTAATGCTCTTGGCCTTGTTGTTACCAGTGGAGAAAGTTACGCTTGTATGATCAGGAAACCTACCTCTAGCTTATCTAAAAGTAACACAGCTTCTGGCTGGTTCTGCAGCCTGAGGGTGAGGGGTCAGATAGTGGCTGCGTGAACGTCTTCTGCTCCTCTCTGGTCCTAGTTATCTAGTCTGGAGGGTGATGTGTCTGCTGTTTTCTGTGCCGCTAAGTCTCTGCTCTTTAGGCTTCAAATGCATGTGGGGCGTGCATTCCTTCTAGCAGTAGTAGCTTCACTGTTAGCTG…
PKM	chr1:122230151-122256906	PKM_L1	chr21:5254395-5254413	CATTCGTATATCAGACAAGAGACATTCAAGAGTTGACCAAATGCAGTGAGCAAAAATGAACTTTGCCTTGGCACTCGAGCGCAGCGCCGCTAGACGTCCGACGTGTTTGCAGGAGCCGCGCAGCCAGAGCCGGACCACGCCGGAGTTCCCCTGGACCCAGGACCTCAGAAGCCATGTCGAAGCCTCATAGTGATGCCGGTACTGCCTTCATTCAGACCCAGCAGCTGCATGCCGCCATGGC	CATTCGTATATCAGACAAGAGACATTCAAGAGTTGACCAAATGCAGTGAGCAAAAATGAACTTTGCCTTGGCACTCGAGCGCAGCGCCGCTAGACGTCCGACGTGTTTGCAGGAGCCGCGCAGCCAGAGCCGGACCACGCCGGAGTTCCCCTGGACCCAGGACCTCAGAAGCCATGTCGAAGCCTCATAGTGATGCCGGTACTGCCTTCATTCAGACCCAGCAGCTGCATGCCGCCATGGC
FUS	chr13:19728511-19738653	FUS_L1	chr15:45694332-45694348	CCAATAATAAACATATTCTCACATCTACTGAGATGATGTCAAAACTTTTCCTTTGACATGAACAATCACTTTGTGTCCAACTTTAATGTTCAAGACTTCTGCTTTAAAAATAAAGACAGAGAGTCCTCGAGGCGTCGGTGCTCCGTAGCGTTGGAATCTTGTTGCTTGTCGGCCTGTGCGCGCGTGCGCGGACATGGCCTCAAAC	ACCTGTACCCAGTGTTACCCTCATTATTTTGTAACCTTCCAACTCCTGATCTACCCACGGGTTTTTTGTGTCGGACTATGTAATTGTAACCATACTTCTGGTTCCCATTAAAAACCATCGTTTTAGTTAAATTTTCTTCCTCTTCTTCCTCTTCACTCTCCTGGAGGATTGATGTCCGGGTCAGGAATGTGGGCAGTCTTCCTTTTTCATATCATCCTGCCTAGCAGGAACTGGTGTAATTTGATCCTGCTTAGCAGG
MYCBP	chr2:19036537-19043514	MYCBP_L1	chr3:22973950-22973950	CCAATCTTCCTCACCAAAAAAAGCATTAAAAAAAGAAATGACAGAGTGCTGCTCGGAGCCCGCCAGCCACGGTCTCGGGCGCCAGCTACGCCGCTGCCGCTGTCACTATGGCCCATTACAAAGCCGCCGACTCGAAGCGCGAGCAGTTCCGGAGGTATTTGGAGAAGTCGGGGGTGCTGGACACGCTGACCAAGGTATTGGTAGCCTTATATGAAGAACCAGAGAAACCTAATAGTGCTTTGGATTTTTTAAAGCATCACTTAGGAGCTGCTACCCCAGAAAATCCAGAAATAGAGCTGCTTCTCCTAGAATTGGCAGAAATGAAAGAGAAATATGAAGCTATTGTAGAAGAAAATAAAAAACTGAAAA	CCAATCTTCCTCACCAAAAAAAGCATTAAAAAAAGAAATGACAGAGTGCTGCTCGGAGCCCGCCAGCCACGGTCTCGGGCGCCAGCTACGCCGCTGCCGCTGTCACTATGGCCCATTACAAAGCCGCCGACTCGAAGCGCGAGCAGTTCCGGAGGTATTTGGAGAAGTCGGGGGTGCTGGACACGCTGACCAAGGTATTGGTAGCCTTATATGAAGAACCAGAGAAACCTAATAGTGCTTTGGATTTTTTAAAGCATCACTTAGGAGCTGCTACCCCAGAAAATCCAGAAATAGAGCTGCTTCTCCTAGAATTGGCAGAAATGAAAGAGAAATATGAAGCTATTGTAGAAGAAAATAAAAAACTGAAAA
BCCIP	chr1:7402331-7417143	BCCIP_L1	chr9:68613236-68613236	CCACCTTCACATCTTAGGAGCTATGACTTTCCTTGCAGGGCTTCTGCCATCATTAAAAGAGTTGACATATGGAGGACGGAGACATGGCGTCCAGGCCCAAGCGGCGTGCTGTTTGCGGGTGGTGCCTCGGTCCCGCGGGAGCAGGCAGAAGAGGAAGATGAGGTCGAGGATGAGGACGAAGACGACGAAGACAGTGAGGAAGAAGAGGATGAAG	CGTCCAGGCCCAAGCGGCGTGCTGTTTGCGGTGGTGCCTCGGTCCCGCGGGAGCAGGCAGAAGAGGAAGATGAGGTCGAGGATGAGGACGAAGACGACGAAGACAGTGAGGAAGAAGAGGATGAAGACGAGATCGTCGACGAGGAAGTGAACATTGAATTTGAAGCTTTTTCCATCTCAGATAACGATTATGATGGAATTA
UBE2N	chr28:19877181-19912414	UBE2N_L2	chr9:84786987-84787006	CCAGAAATTCCCACCCAGTTCAATGTTATGATTTTAAAATTATTAAAACTTGGATTCCAGAGGCCGAACTCCGGATCTGACAAGATGGCCGGGCTGCCCCGCAGGATTATCAAGGAAACCCAGCGTTTGCTGGCAGAACCAGTTCCCGGGATTAAAGCAGAACCAGATGAGAGCAACGCCCGTTATTTTCATGTGGTCATTGCTGGCCCCCAGGATTCCCCCTTTGAGGGAGGGACTTTTAAACTTGAACTATTCCTTCC	CTTTATTTTATTATTATTTTTTTGGAGGGGGGGAGGTAGTTTTATTTTAATTTAATGGGCTCCTTTCCCCCTTTTTATGGTGATCTAATTGCATTGGTTAAAAGCAGCTAACCAGTTCTTTAGAGTATGCTCTCTAGCCAAGTCTAACTTTATTTAGACGCTGTAGATGGACAAGCTTGATTGTTTGAACCAAAATGGGAACATTAAACAAACATCACAGCCCTCACTAATAATATTGTGACTTTGCTGTCAAGTGTAGAATCCTCCCTTCAAGAAAAAGCTTGTGACCATTTTGTATGGCTTGTCTGGAAACTTCTGTAAATCTTATGTTTTAGTAAAATATTTTTTGTTATTCTAAAAAAAAAAAAAAAAAAA
RPS24	chr1:65678675-65685222	RPS24_L1	chr5:61808822-61808838	CCATATCCTCTTCTTTCAGAGACGAATTGGACATCTGAATCAAAGAAAAAAAAATGTTGAGTTATATTTGATAGACTAAGTCACATAAAACTCACTGAGTTAGGGCTTGAGCATCCACGGCCATCATGAATGACACAGTAACTATCCGGACCCGGAAGTTCATGACCAACCGACTACTTCAGGGGAAACAAATGGTCATAGATGTCCTTCACCCTGGGAAGGCAACGGTACCCAAGACAGAAATTCGGGAAAAACTAGCCAAGATGTACAAGACCACACCAGATGTCATCTTTGTATTTGGATTCAGAACCCATTTTGGTGGTGGGAAGACAACTGGCTTTGGCATGATTTATGATTCCTTGGATTATGCAAAGAAAAATGAACCAAAACATAGACTTG…	CCATATCCTCTTCTTTCAGAGACGAATTGGACATCTGAATCAAAGAAAAAAAAATGTTGAGTTATATTTGATAGACTAAGTCACATAAAACTCACTGAGTTAGGGCTTGAGCATCCACGGCCATCATGAATGACACAGTAACTATCCGGACCCGGAAGTTCATGACCAACCGACTACTTCAGGGGAAACAAATGGTCATAGATGTCCTTCACCCTGGGAAGGCAACGGTACCCAAGACAGAAATTCGGGAAAAACTAGCCAAGATGTACAAGACCACACCAGATGTCATCTTTGTATTTGGATTCAGAACCCATTTTGGTGGTGGGAAGACAACTGGCTTTGGCATGATTTATGATTCCTTGGATTATGCAAAGAAAAATGAACCAAAACATAGACTTG…
NDUFA4	chr4:44222519-44228757	NDUFA4_L1	chr19:49611231-49611247	CCATGCTCCGCCACATCCTCGGTCAGGCCAAGAAACATCCGAGCTTGATCCCTCTCTTTATCTTTATTGGAGCGGGAGGTACTGGAGCAGCGCTCTATGTCTTGCGCCTGGCGATGTTCAATCCAGATGTCAGTTGGGACAGAAAGAATAACCCAGAACCCTGGAACAAACTGGGTCCCAATGATCAATACAAGT	ATGTCTTGCGCCTAGCGATGTGCAGTCCAGATGTCAATTGGGACAGAAAGAATAACCCAGAACCCTGGAACAAACTGGGTCCCAATGATCAATACAAGTTCTTCTCGGTGAATGTAGATTACAGCAAACTGAAGAAAGAAGGTCCAGACTTCTAAATGAAATGTTTCACTATCAAGCTGCTTAGAATGAAGGTCTTCCAGAAGCCATCCGCACAATTTTCCACTTAACCAGGAAATATTCCCCCTCTAA
CIAO1	chr15:12494433-12499479	CIAO1_L1	chr2:102271109-102271136	CCCACATTCTTATTATCTTTAAAAAAAAGAAAAAAAAAAGGATTGTTGGACAGCAGCGGAAGGCCGGAGGGGCGTCGCGGGGGTCTGCGTGGGGGCACCCGCGGTCGGCGCGGCTGACTCTGCCTGGCTCCTCCACACCCTGCGCCAGGCCGCCATGAAGGACTCGCTGGTGCTGCTGGGCCGTGTCCCGGCGCACCCGGACTCTCGCTGCTGGTTCCTGGCCTGGAACCCCGCGGGAACCCTGCTGGCCTCGTGCGGTGGCGACCGTAGAGTCCGCATCTGGGGCACAGAAGGTGACAGCTGGATCTGCAAATCCGTCCTTTCTGAAGGCCACCAGCGCACTGTGCGCAAGGTGGCCTGGTTCCCCTGCGGGAATTACCTGGCCTCTGCTAGCTTTGA…	TCTAGCAAGGCTCCTTAGGGGAGTGATAATGGGAAAAGGTTGTGGTAGGCAATCAGTTCTTCAGCCCCACTCAAGTTGTCTTCTGACACTCCCTTCCAAATGGGTTTCGACTTCAAGTGAAGGCTGCAGCTTTAGGAATAGCCCTCTAAGTTTTCACATCACAGAAATCATGACCTTAGATTTTGGAAAGACAGCTGGGACAGTACCTAGAGCAGTGGTTCTCAAAATGTGGTTTGCAGATCCTGGAAGTCCTGAGAGCCTCTCGGGGGCATCTGAGATCAGCCGTTCGCACCTTGGCAGGAATCAAGGCAGTGGCACCAAATACTAGTAGTCGTCACTGCCTTGATCTCAGTAAAAATATTGCCAACTTCACTTAGAAATGCCTTTGATAGAATTAAC…
BET1	chr4:37649405-37659486	BET1_L1	chr18:58276789-58276806	CCCATACTCCTGTCCCAGGTCATAAAGCAGAAATATCCACCTTCTTAAAAATATTAGGAAGAACTGATGTCGTGGCGCTTTAGGGGAAGAAGTTGGTGTTTTGCCGGGCCCTGGTCCTGAAGACGTGGTCCGCGTGGCCCCTGGCCCCTTCCTACCCACCCCTCCAC	AAATAAATTATTAGCTGAAATGGATTCACAGTTTGATTCTACAACTGGATTTCTAGGTAAAACTATGGGAAAACTGAAGACTTTATCCAGAGGGAGCCAAACAAAACTGCTGTGCTATTTAATGCTATTTTCATTGTTTGTCTTTTTTGTCATTTATTGGATTATTAAACTGAGGTGATACAAAAAAAAAAAAAA
SET	chr25:32454425-32465699	SET_L1	chr9:11792053-11792069	CCCCGCCTCAAACTAAGAAACCGAGACTGCCTCCCACCCCCAGGCCAGAAGAGACGTCGAAGACCTCTGTGAACTTGCTGCAAGGAGAAAAAGAACAGCAGAAAGCAAATGAACATATTGATGAAGTACAAAATGAAATAGACAGACTTAATGAACAAGCCAGTGAGGAGATTTTGAAAGTAG	GAATCTCTACCCCTTTCTGTTCCAAATTCATTTTTATCCCTTCCTGTCTCAACAAAAACTTTATGGAATCAACACCACCGTGCTCTGTGGGAAAAAAGAAAAACCTTCTGCTCCCTTAGCTCTGCTGGAAGCTGGAGGGTGCTAGGCCCCTGTGTAGTAGTGCATAGAATTCTAGCTTTTTTCCTCCTTTCTCTGTATATTGGGCTCAGA
TUBB3	chr3:36983501-36992261	TUBB3_L1	chr19:15078772-15078991	CCGGCGCAAGGCCTTCCTGCACTGGTACACGGGCCCGGGCATGGACGAGATGGAGTTCTCTGAGGCCGAGAGCAACATGAACGACCTGGTGTCCGAGTACCAGCAGTACCAGGACGCCACGGCTGAGGAGGCGGGCGAGATGTACGAAGATGACGAGGAGGAATCCGAGGCCCAGGGCCCCAGGTGAAGCAGCTGGAGGGGTGTGGCCAGGGCCAAGAGGTCTGGCCCCCAGAGCCATGTAGCCACTGCCACCGCCCCCCGCCTTGCCCCCACCAGCTCCAGTCACATCAGTCTGGGCTCCCGAGGGTTTGTTCTCTGGTGGTTAGGGCATCCTACCACCCCACGTGAGTCTACCCAGCTCTGTCTTCCTATCATAGGTCATCTCTGTTTTTGTGTCTC…	CCGGCGCAAGGCCTTCCTGCACTGGTACACGGGCCCGGGCATGGACGAGATGGAGTTCTCTGAGGCCGAGAGCAACATGAACGACCTGGTGTCCGAGTACCAGCAGTACCAGGACGCCACGGCTGAGGAGGCGGGCGAGATGTACGAAGATGACGAGGAGGAATCCGAGGCCCAGGGCCCCAGGTGAAGCAGCTGGAGGGGTGTGGCCAGGGCCAAGAGGTCTGGCCCCCAGAGCCATGTAGCCACTGCCACCGCCCCCCGCCTTGCCCCCACCAGCTCCAGTCACATCAGTCTGGGCTCCCGAGGGTTTGTTCTCTGGTGGTTAGGGCATCCTACCACCCCACGTGAGTCTACCCAGCTCTGTCTTCCTATCATAGGTCATCTCTGTTTTTGTGTCTC…
CENPH	chr21:5425802-5441479	CENPH_L1	chr10:53038152-53038161	CCGTCTGCAGTGGAGCACACAAACTTAACCACTCGGCCACGGGGCCAGCCCTACTCATCATTTTTATTGTTGATTAAAAACTTAAGTCTTTGGCCTCCGGGTATCAATTTAGAGGCGGGAAACGGGTCCGGTTCTGAGGCGGCGTTGGCTCGTCCTCCGCGGTGGCTCTTCGGCCGAGCCAGTATGGAGAAGAAATCCGAGGACCCCGCCGCCGCCGAGCCCGCGTCCTCCGGAGAGGAAGGCGGGGAAGGCGGGCCGCCGCAAGT	CCAGTATCAAGAAGAAATCCGAGGACCCCGCCGCCGCCGAGCCCGCGTCCTCCGGAGAGGAAGGCGGGGAAGGCGGGCCGCCGCAAGTCGCCGGCGCCCAGGCCGCTCGTCCCGAGGACCGCGTGAGCCTGTTGCTCAGGCTGAGAGCACAGACGAAACAACAACTCTTGGAATATAAATCAATGATTGATGCAAATGAAGAAAAAACTCCAGAACAAATGATGCAAGAAAAGCAAATTGAAGCTAAAATTGAAGACCA
SKA2	chr11:33565408-33594215	SKA2_L1	chr4:89876729-89876747	CCTCAAAGACGTGGGAGAGGTAATACTGTTAGAGAGAGACAGACACAAAAAGTGCGTCCCAGAGCACTATTCAACATGGAGGCGGAGGTCGCTAAGCTGGAACTGATGAAAAATCCAGTTACACTCTTAAAGGAATTGTCGGCAATAAAGTCTCAATACCAAACTTTGCAGGCACGCTTTAAACCAGTTGCTATTGAGCAGAAGGAGACTAAGAGCCAAATTTGTGCTACTTTCAATAAGACTATGACCATGATACAGGAACTACAAAAGCAAACAGACCTGGAGCTATCACCACTGACTGAAGAAGAGAAAACTGCAGCCGAGCAATTAAAATCTCACATATCAGATTTATGAAGCAATGGACTTGCAGAAGGGAACTCTAATGGAGAAAAGATTAAT…	CCTCAAAGACGTGGGAGAGGTAATACTGTTAGAGAGAGACAGACACAAAAAGTGCGTCCCAGAGCACTATTCAACATGGAGGCGGAGGTCGCTAAGCTGGAACTGATGAAAAATCCAGTTACACTCTTAAAGGAATTGTCGGCAATAAAGTCTCAATACCAAACTTTGCAGGCACGCTTTAAACCAGTTGCTATTGAGCAGAAGGAGACTAAGAGCCAAATTTGTGCTACTTTCAATAAGACTATGACCATGATACAGGAACTACAAAAGCAAACAGACCTGGAGCTATCACCACTGACTGAAGAAGAGAAAACTGCAGCCGAGCAATTAAAATCTCACATATCAGATTTATGAAGCAATGGACTTGCAGAAGGGAACTCTAATGGAGAAAAGATTAAT…
EIF3F	chr7:79697745-79704874	EIF3F_L1	chr20:60184783-60184801	CCTGAAAATGGGGACTCAGGGATATTTATGGGATAAGAGGCAAGGTGGTCTGGCTCCTGGCTCCTTCTCTCTCGACAAGATGGCCACACTGACGGTACCGGCGAGTGCTCCTTCTGCAGCTCCAGCCCCAGCCACGGCTGCTGCCCCAGCCTCGGCCTCAGCCCCAGCCCCGGCTTCACCCACAGCTCCGGCCCCAGGCTCAGCGCCGGCTCCAGCGCCGGTTCCGGCCCCGACGGCGGCTCCAGCCTCATCCTCAGACCCGGCGGCAGCGGCGACTGCGACCGCGGCTTCCGGCCAGCCCCCGGCCTCGGCGCCAGCCCCAGCGCAGACCCCGGCGCAGTCTTTGCCGGGT	CAAATTGCCCTCAATGAGAAACTCGTAAACCTGTGAATGGGCCCCAATCCTAGGACTCAGAAGGGAGTGAAATAGCTGGTTTCTTTGTGGTTTGAGTCACACCGAGTCAGTCAACTGCTTGTGAGTCTAAATAAACATAGCCTACCTTTTGTAAATGAAAAAAAAAAAAAAAAAAAAAGAGGCAAGGTGGTCTGAAGTGTGGGAATAGATAATTGGATGTGAGG
BZW1	chr18:76020822-76034964	BZW1_L1	chr19:58860814-58860831	CGAATACTCTTACTGTATTTTCTTATTGTAACTCACAACCTCACAGTGCTCTTATAAGAAGAGACGCCAGAGGCAGAGGAGACACCGCCGCAGTTGCCGCCACCTCGGGCTTTTCTGGCTCTCTTCTCTTCGCCTTAAATTCGGGTGTCTTTTATGAATAATCAAAAGCAGCAAAAGCCAACGCTATCAGGCCAGCGTTTTAAAACCAGAAAAAGAGATGAAAAAGAGAGGTTTGACCCTACTCAGTTTCAAGACTGTATTATTCAAGGTTTAACTGAGACTGGTACTGATTTGGAAGCAGTAGCAAAGTTTCTTGATGCTTCTGGAGCAAAACTTGATTACCGCCGATATGCAGAAACCCTCTTTGACATTCTGGTGGCCGGCGGAATGCTGGCCCCA…	ATAATGAGAAAGTAGTGTTTACTTACTACAATGTTATAGTAAATGGAAAAGTCACCTGTGACAGTACAGTATAAAGAAAGAGAATGCTCTAAAAAGACTTTGCAGATTTTCCTTTTGAATTTTAAGTGGTAATTATGAAACTCAGCTGCCAGTGCCAACCTATGGCCTCAAATATGTAATTCTTAATATGTTAAAATTGTACTTGTAATTATGATTGGATAAATGTTAATTGATTTTCCCCAACTTGCTGTCAGTTTCTAAGGATAAGTCTTCTCTTAGATGCCATAATTAAATGTGTGTATAGAGCTGAAAAAAAAAAAAAAAAAAAAAAAAAAAAAAAAAAAAAAAAAAAAAAAGAAAGAGGG
PPP3R1	chr15:34924742-34991618	PPP3R1_L1	chr2:78413400-78413414	CTACATGTAACTTTCTTCCTCTGGATCAGTACGTGGCTTATAATCCCAGCCAGTGGTTTGATCTGCTCCAGTGTCAACTGCCATGTGCTCCGCTTCAAGGGGGAACTAGTCTTTTGTGAATTTTTGTACATAAGTATTTGTTACGAGTATTTTAGCAAATGCTTTCTATTTCTCTTGCTTGTGCATATCTTGGCTGGCGTTACAGAAAAATAGTGCAAACATTCTTTCCTTACTCGGGAATGAGGGTTTTTTCCTTTTCCTTTTTTTTTTTTAGTGTGTGGGTGGGGGAGGGGGGGGTTTCTGTTGAACGTTTAGTTTTTCTTCTGCATGAAACATCATGTTGTGGTATCTTTAGAAAACTTCATACTTTATGAATAAGAAAATAAAATATTTGAAACT…	CTACATGTAACTTTCTTCCTCTGGATCAGTACGTGGCTTATAATCCCAGCCAGTGGTTTGATCTGCTCCAGTGTCAACTGCCATGTGCTCCGCTTCAAGGGGGAACTAGTCTTTTGTGAATTTTTGTACATAAGTATTTGTTACGAGTATTTTAGCAAATGCTTTCTATTTCTCTTGCTTGTGCATATCTTGGCTGGCGTTACAGAAAAATAGTGCAAACATTCTTTCCTTACTCGGGAATGAGGGTTTTTTCCTTTTCCTTTTTTTTTTTTAGTGTGTGGGTGGGGGAGGGGGGGGTTTCTGTTGAACGTTTAGTTTTTCTTCTGCATGAAACATCATGTTGTGGTATCTTTAGAAAACTTCATACTTTATGAATAAGAAAATAAAATATTTGAAACT…
UBA52	chr21:3829145-3831844	UBA52_L3	chr14:41970250-41970267	CTAGTCAATTGTATTTCTATATAGTAGCAATTAAAAAAGCCAAAAGTGAGCTCTTTCTCTTCAACGAGGCGGCCGAGCGGACGCAGACATGCAGATCTAGTTTG	CTTCCCTCCGCCAGCTCGCCCAGAAATACAACTGCGACAAGATGATTTGCCGCAAGTGTTATGCTCGCCTGCACCCTCGTGCTGTCAACTGCCGCAAGAAGAAGTGCGGCCACACCAACAACCTGCGCCCCAAGAAGAAGGTCAAATAAGGCCCCTCCTCTGACTCGTCCTTTGCCCGAAGCGTCACCTCCTGCCTGAGCCCCATGGCCCTGGGGCCTCAATAAAGTTTCCCTTTCATTGACTGGAGCAGTAAAAAAAAAAAAAAAACCCAAAAAGGGAAATTAAGAAAATAATTCCATTTACAAAAACATCAAAAGGAACAAAATACTTAGAAACAAATTTAACAAAAGAACAGCAGG
UBA52	chr21:3829145-3831844	UBA52_L4	chr23:49489593-49489611	CTCAGGGAACCAACCTCTTGTGTGAGGAAGGACTCTGTTTAAAGCCATCTAAAAATGAGACTGGTAGGCTCTTTCTCTTCAACGAGGCGGCCGAGCGGACGCAGACATGCAGATCTTTGTGAAGACCCTGACGGGCAAGACCATCACCCTCGAGGTTTCGGAGCCCAGTGACACCATTGAGAATGTTAAAGCTAAAATCCAAGACAAGGAGGGCATCCCACCTGACCAGCAGCGTCTGATTTTTGCCGGCAAACAGCTGGAGGACGGCCGCACTCTCTCAGACTACAATATCCAGAAAGAGTCCACCCTGCACTTGGTGCTCCGCCTGCGGGGCGGCATCATTGAGCCTTCCCTCCGCCAGCTCGCCCAGAAATACAACTGCGACAAGATGATTTGCCG…	CTCAGGGAACCAACCTCTTGTGTGAGGAAGGACTCTGTTTAAAGCCATCTAAAAATGAGACTGGTAGGCTCTTTCTCTTCAACGAGGCGGCCGAGCGGACGCAGACATGCAGATCTTTGTGAAGACCCTGACGGGCAAGACCATCACCCTCGAGGTTTCGGAGCCCAGTGACACCATTGAGAATGTTAAAGCTAAAATCCAAGACAAGGAGGGCATCCCACCTGACCAGCAGCGTCTGATTTTTGCCGGCAAACAGCTGGAGGACGGCCGCACTCTCTCAGACTACAATATCCAGAAAGAGTCCACCCTGCACTTGGTGCTCCGCCTGCGGGGCGGCATCATTGAGCCTTCCCTCCGCCAGCTCGCCCAGAAATACAACTGCGACAAGATGATTTGCCG…
EXOSC8	chr17:15744897-15752031	EXOSC8_L1	chr15:77999096-77999112	CTCCTTGGCTACTGCCTGGATGGCTAAAACACTGTGCCCTGAGCAGGCGCAGGCACACGGGAAGATGGCGGCCGGGTTCAAAACTGTGGAACCTTTGGAGTATTACAGGAGATTTTTGATATAACCTACTTTCATATAAATACATTTAGAAAGAGAACTGCTGTCCTGATGGAAGAGAACTTGGTGAATTCAGAACTACTACTGTCAACATAGGTTCAATTAGTACTGCAGATGGTTCTGCTTTAGTGAAGCTGGGAAATACTACAGTAATTTGTGGAATTAAAGTGGAATTTGCAGCACCACCAACAGATGCCCCTGATAAAGGATATGTTGATTTCGGTCTGGATCTCCTGGAGAAGAGGCCCAAGTGGCTAGCCAGTTCATTGCAGA	ATGTACAGTTGCCTGAAGTTACTATAAGTGAAGAAACTGCTTTAGCAGAAGTTAATTTAAAGAAAAAAAGTTTTTTGAATATTAGAACTCATCCAGTTGCAACCTCCTTTGCTGTGTTTGATGACACTCTGCTCATAGTTGACCCTACTGGAGAGGAGGAACATCTGGCAACTGGAACCTTAACAGTAGTAATGGATGAGGAAGGCAAGCTATGTTGTCTTCACAAACCAGGTGGAATTGGGCTAACAGGAGCTAAACTTCAGGACTGTATGAGCCAAGCAGTTACAAGACACAAAGAAGTAAAAAAACTGAATGGATGAAGTAGTTAAGAGTATGAAACCCAAATAAACCACCACCACATTTTCAAAACAGATTTGTAAAAACTGTATTTGTTACACT…
KPNA2	chr11:14779208-14788654	KPNA2_L5	chr21:56202139-56202157	CTGAGAAACTTAGTATAATGATTGAAGAATGTGGAGGTCTGGACAAAATTGAAGCTCTGAAAATGAGTCTGTGTACAAAGCTTCGTTAAACTTGATTGAGAAGTATTT	AATGTGGTTTGTTATTGTAGCACTTTTTACAACGAAACTATACTTGAACAGTTTCAAACTGTGTACATACTGTATGAAGCTTCTCCTCTCAATGGGTTTCTTATTTCTATGTGGAATTTCATATCTTGCAGTGTCCTGTAAATAAAGCTTAAATTCCACCCTTTTCAAAAAAAAAAAA
WBP11	chr6:43415190-43430664	WBP11_L2	chr27:16343558-16343573	CTGAGGAAGTCTTGGGGGTGGGCAAAAATGTGGAATAAAAAGAAGTTGGAGGTAGGGATGGCGGAGGAGCGCGAGGTTTCAAGATGGCGGTGGCTCAATGGCTGACCAGGAGGCAGAGGTGAAGGCCCCTACGAAGTCACAGAGGCCGAGAATCGTCCCCTCCCCGCTTCTCGCAGTCCCAGGAGTCCAGCAGAAGTGTTTTTATTTTTAACGAACAAGTAAACCATACAGATTGTCAACATGGGACGGAGATCTACATCATCCACCAAGAGTGGAAAATTTATGAACCCCACAGACCAAGCCCGAAAAGAAGCCCGGAAGAGAGAATTAAAGAAGAACAAAAAACAGCGCATGATGGTACGAGCTGCGGTTTTAAAGATGAAGGATCCCAAACAGATT…	TTAGGTGAAAGAGCTGCTTTCGCTGTCAGGGTATTTTATAATTTCTGTTTAAGGAATATCCTAAAGTTTAGCCTTGTTCAGCAGTTACTGCATATGAGAGAGGGTATTTCATTCAGAATAGATTGGTCATTGAAGCAGTGCTGCTAACATCCGGTCCCTTTCACACCACCATTCTCATCCCGTTCCTTCCTCTTCTCCCGCTCTTTGGAAACTTGCGATCAGGGGCTTCTTTGTTACTTATTTGTTTTGATTCTCTTCTTGTGTGCTGTGGGCACTAGAGGAGAGATTTCTGAAAACCAGTTTATTTCACCCCATCTTGCCTTTCGTGTTTGAGTTATTTTTAATATTTTCTTGTAAATATTTTGTAATATTGTAGTGAAATGAATCTCAATGTCATTT…
DRG1	chr8:7783686-7804316	DRG1_L1	chr27:25540998-25541028	CTGCGCCCACCGCGATTCATCACCATGAGCAGCACCTTAGCCAAGATCGCGGAAATCGAAGCCGCGATGGCTCGGACGCAGAAGAACAAGGCCACAGCACACCACCTAGGGCTGCTGAAGGTTCGCCTGGCTAAGCTTCGCAGAGAACTCATTACTCCAAAAGGTGGTGGCGGTGGTGGGCCGGGAGAAGGTTTTGACGTGGCCAAGACAGGTGATGCTCGAATTGGGTTTGTGGGTTTTCCATCTGTGGGGAAGTCAACATTGCTCAGTAACCTGGCGGGGGTATATTCCGAGGTGGCAGCCTATGAGTTCACTACTCTGACTACTGTGCCTGGTGTCATCAG	TCTGGGACTATCTGAAACTAGTGAGGATTTACACCAAACCCAAAGGCCAGTTGCCTGATTACACATCCCCTGTGGTGCTGCCTTTCTCCAGGACCACGGTGGAGGATTTCTGCATGAAGATTCACAAAAATCTCATCAAAGAATTTAAATATGCTCTGGTCTGGGGTCTCTCTGTGAAACACAATCCTCAAAAAGTGGGTAAAGACCATACGTTGGAGGACAAGGATGTCATTCAGATTGTGAAGAAGTGAAACCTTCCCTTTTCCCCATCTGCCGGACCAACCACAGCAGCTTTCCCCATGACCAAGCACCCTACCCAAAACCCTTCTGGCTTTGGCAGCCACTGGATCAGGATTCAGGGGAGGGAGATGAAGGTCCCCAAACTTCACTTGTATTAAC…
EEF1A1	chr10:28928688-28931873	EEF1A1_L1	chr17:13052846-13052864	CTGGACTACTCTCAGTTTGGCCCATAGTAGAAGTCAATGACTATTGTTGAATAAAGCAATGAAATATTTATTAAGAATTTATTATTAAAGAACAATTACATTGGCTTTTTCGCAACGGGTTTGCCGCCAGAACACAGGTGTCGTGAAAACCACCGCAAAATCTAAGCCAAAATGGGGAAGGAAAAGACTCATATCAACATCGTCGTCATTGGGCACGTCGATTCGGGCAAGTCCACCACGACTGGCCACCTGATCTACAAGTGCGGTGGGATCGACAAAAGAACCATCGAGAAATTCGAGAAGGAGGCT	TGAGACAGACGGTTGCTGTGGGTGTCATCAAAGCAGTGGACAAGAAAGCAGCTGGAGCTGGCAAGGTCACCAAGTCTGCCCAGAAGGCTCAGAAGGCTAAATGAATAGTATCCCCAATACCTGCCACCCCAGTCTTAATCAGTGGTGGAACGGTCTCAGAACTTTTTGTCTTAATTGGCCATTTAAGTTTAATAGTAAAAGACTGGTTAATGATAACAATGCATCGTAAAACCTTCAGAAGGAAAGGAGAATGTTTTGTGGACCATTTGGTTTTTTGTGTGGCAGTTTTAAGTTATTAGTTTTTAAAATCAGTACTTTTTAATGGAAACAACTTGACCAAAAATCTGTCA
SET	chr25:32454425-32465699	SET_L3	chr17:12286183-12286193	CTGGAGGATGCCTCAAGGTTTTGTCCATTTTAAGAATAACCTGAGTGAGCCAGAAGAACTCATGTTTTTAAAATGTGAAGATGGCAAGATATTAAATCAGGTTACAGAATAGATTTTTATTTTGATGAAAACCCTTACTTCGAAAATAAAATTCTCTCCAAAGAATTTCATCTGAATGAGAATGGTGATCCGTCTTCAAAGTCCACTGAAATCAAATGGAAATCTGGAAAGCATTTGACGAAACGTTCAAGTCAAACACAGAATAAAGCCAGCAGGAAGAGACAGCATGAGGAACCAGAGAGCTTCTTTACCTGGTTTACTGACCATTCTGATGCAGGTGCAGATGAGTTAGGAGAGGTTATCAAAGATGATATTTGGCCAAATCCATTACAGTACTAT…	CTGGAGGATGCCTCAAGGTTTTGTCCATTTTAAGAATAACCTGAGTGAGCCAGAAGAACTCATGTTTTTAAAATGTGAAGATGGCAAGATATTAAATCAGGTTACAGAATAGATTTTTATTTTGATGAAAACCCTTACTTCGAAAATAAAATTCTCTCCAAAGAATTTCATCTGAATGAGAATGGTGATCCGTCTTCAAAGTCCACTGAAATCAAATGGAAATCTGGAAAGCATTTGACGAAACGTTCAAGTCAAACACAGAATAAAGCCAGCAGGAAGAGACAGCATGAGGAACCAGAGAGCTTCTTTACCTGGTTTACTGACCATTCTGATGCAGGTGCAGATGAGTTAGGAGAGGTTATCAAAGATGATATTTGGCCAAATCCATTACAGTACTAT…
KPNA2	chr11:14779208-14788654	KPNA2_L4	chr19:22184348-22184357	CTGTGCAATCATTAATATAACCTGCTAGACACCGTCTTCGGGCTGGGCCGCGGTGGACGTTTTGAGGGCATCCGACCCGCAGCGTGTGCGTGCTGCACCGACTCCTGTGGACTCCTGAGCCGGCTGTCTTTCTCTCTGTCTCATAACCATG	GTGTACATACTGTATGAAGCTTCTCCTCTCAATGGGTTTCTTATTTCTATGTGGAATTTCATATCTTGCAGTGTCCTGTAAATAAAGCTTAAATTCCACCCTTTTCAAAAAAAAAAAAAA
TIMM9	chr24:5950408-5965893	TIMM9_L1	chr27:8567392-8567410	CTTAAAACTGGAAAAAACCTGAGAGCCTCATCGAAAACCCGCAGAGCTCCCGACCTAACTGTTCCCCGCGTTATAACGAATCGGCGTCGAAGAATCTAAGGGCTATTTGACATCGCCGGTCCCACGTGCTCTCTTCCATCCAGCGGCTGCCGCGCCCGCCGTGACCCCGACCGATTGGCAGCGCAGCCCCCAGCCGCGTCCTGGTGTTGGATGCTAGAGCCCGTCTTTAAAGACCAGGATCAATTATAGTGATAGTGGCCAAGGACCTTAGAAGAATCACTTGCTGTAAACTAAGTTTGAACAGAATTAGAAATTTGGCTCCAGACCTAGAATTCTAAAAATAAATGGAGAGCATCTCCCCCATCACATCCTGGTAAGAAATCAGGCCTCACTGGAGAC…	AAGCCATAACAGCCAAAGCAGGACTCATAGGCCAACCACGATAGAGAAGTCCTGGTGGATGGACTTTTGATGAAAGATTGCCAATAGCTCTTGCCCTGGAAATGAAAATCCATCTGATAGAATTCCCGGAAAGCAGTAGCCACAGTGTAAAACCATCTGTCCTGACTATTTGGCAAATGGAGACCACTGGAGAAAGAAAATTGCCATCTACCAGGAATAATCGAAAGAGGGGGTCTTATTGTTCAGTGAAAATAGTAAGATGCAACATGTATTGACGCCTTAAGGTTCGGCAGCTGGGGTCACTTGATTAGAAAAAATAAACCATTGGTTCTTAAAAAAAAAAAAAAAAAAAAAAAAAAAAAAATCTTAAAACTGGATAAAAAGAACCGCCAAAACAAG…
RPS3A	chr2:82560274-82564834	RPS3A_L1	chr4:96185665-96185682	CTTAAACATCAAGCTACCTTGCTTGCTCCAGTAGAATTTTTAATTTGATCAAAAGTTAAGTATGGAGCCTTTTTGGCTCACTGAGCAGCGTCATGGCGGTGGGAAAGAACAAGCGCCTTACGAAAGGAGGGAAAAAGGGCGCCAAGAAGAAAGTGGTTGATCCATTTTCTAAGAAAGATTGGTATGATGTGAAAGCACC	TGCCAGTCTATTTATCCACTCCATGATGTCTTTGTTAGAAAAGTAAAAATGCTGAAGAAGCCCAAGTTTGAATTGGGAAAACTCATGGAGCTTCATGGTGAAGGTAGTAGTTCTGGAAAAGCTACTGGGGATGAGACAGGTGCTAAAGTTGAACGAGCTGACGGATACGAGCCACCAGTGCAAGAATCTGTTTAAAATTCAGACTTTTGATGGAGACAAATTAAAA
ARPP19	chr1:139095405-139114801	ARPP19_L1	chr18:36465763-36465781	CTTCGGTTAGGCAAAGATTTCTTAGATACTAAAATTATGACTCAAATCAAACAAACAAAAAATATAAACTGGATTTCATATCATTAAGAACTTCTGCTCCTTTAAAAACACTGTTAAGAGGAGAAGCGGGGGAAGAGGGAGCAGTATGTCCGCGGACGTCCCCGAGGCAGCCTCCGCGGAGGAGCAGAAGGAAATGGAAGATAAGGTGACTAGTCCAGAGAAAGCTGAAGAAGCAAAATTAAAAGCAAGGTATCCTCATCTGGGACAAAAGCCTGGAGGTTCAGATTTCTTAAGGAAACGACTGCAGAAAGGGCAAAAATATTTCGATTCTGGGGATTACAACATGGCTAAAGCAAAAATGAAGAACAAGCAACTTCCCACTGCAGCTCCGGATAAGAC…	CTAATTTGTAATTTTAAGGATCACTTACGTATATAAATATATTTGTAATGGGAACAAGTAGGTTATTCCACAATATTGTATAATCATTGTAGGATTGATTTAAGAATTACAAAATACCCCAAAGTAGAATTTCTGTAATATCTAGTCTTTTTTTAATGAATATTTGCAAGCTATCACCATTAAATTCACACATCAGACAAGATAAATATGAAAGATCAGAGACCATGTTATTCTTGGACTTAAACCATAATAGGACTCCTATTGTGGTTTGCGACAAGTGCTGTAACCTCTGAGTTTTAGTTTGTAAAATACAATGCTAATATTTAACCTACCTCAAAACTTGTTGAGGATCTGTGAAATACTGAATAAGTGCCCAAAATAAAATATTGATTGTCTTTT…
ATP2B4	chr5:364923-462335	ATP2B4_L1	chr26:18139564-18139576	CTTCTTACTCCAGAACTATAAAAAGAATAAATGTAAATTGGTTTAAGCCACTAAGTTTTCGGTAATTTGTTACACTCATAATAAGAAACTAGTATGGGCGGGCGGCCCGGGTCCGCCCGAGTCGGCTGGAGCTGATGCCATGACGAGCATTTTCGCGAGAAAGCTCTGCCGCTGAGACTGTCCGACGCGGGGGCCGAGGGAGGGGCGCGAACCCAGATAGACCTTCCACGGGGTTGGTTTTCAGCCTGCTGCACAGATTCGCCACGCCTCCGTAGTGGGCGTGGAT	GGATCTTTCTCCCTCACCCCTTCACCGGAACTATCCAAGGGAAGGAGAGTAAGAAACAGCACCCCACACACTGCATTACCACATCACCCACCAAAGTTGAGTTTGTTTTTATAAAGGTTACATGCTTCAGCAGTCTTTTCTCTGTCTGAAATACAGGGAATTTATTTATTGTGGGGAGGAAAAAAACAGCTCACCCAAGGTGTCAGGTGTTAACGTTCATATTTATTAAATACATTTAAAGATTTAAAAAAAAAAAAAAAAAAAAAAAAAAAAAAAAAA
GNL3L	chrX:43970843-44000436	GNL3L_L1	chr6:75273422-75273438	CTTGGTGTGCCTAATTTATAAATTAAACTTTGTTCCTCCCCTCTCAGACACCCGCCGGAAGTGGAGGAAGAAAGCCTGCAGATTTGAACCTCCCTGCTTTCAAGCTGGTCATCATGATGAAACTTAGACACAAGAATAAAAAGCCAAGTAAAGGTTCCAAAGGCTGCAAGAAGCCTGCAAAGCAGAATGGGAAGAAAGCAGCCTCTAGAGTGGCCTCTGCTCCCCAGTTTGTTCACTCCAATGATGGTGCCAATTGGGACACTGAATTAAAG	CTTGGTGTGCCTAATTTATAAATTAAACTTTGTTCCTCCCCTCTCAGACACCCGCCGGAAGTGGAGGAAGAAAGCCTGCAGATTTGAACCTCCCTGCTTTCAAGCTGGTCATCATGATGAAACTTAGACACAAGAATAAAAAGCCAAGTAAAGGTTCCAAAGGCTGCAAGAAGCCTGCAAAGCAGAATGGGAAGAAAGCAGCCTCTAGAGTGGCCTCTGCTCCCCAGTTTGTTCACTCCAATGATGGTGCCAATTGGGACACTGAATTAAAG
C1H14orf119	chr1:163066118-163068848	C1H14orf119_L1	chr2:67615401-67615423	CTTTTAAAGAAATATATATAATAAGGTTTTCAGGAAACATGGAAGCGGCGGCCGTAGTCGGAGTCTAAGTTCTCTTGTGGCGGTCTCCCGGTGCCCTGTGAGAAGAAAAGGGAGGATGCCATTGGAGTCATCTTCCTCTTCAATGCCGCTCTCCTTCCCTTCTCCCTTACCCTCGGTGCCAGACAATATTACTAACTCTTCCCCTCCCCCAATGTCTTACGTCACTTCCCAGGAGATGAAGTGTATTCTTCACTGGTTTGCCAGTTGGTCAGGTCCCCAGCGTGAACGTTTCCTACAGGACCTGGTAGCTAAGGCAGCAGTGCCAGGAAAATTACAGCCGCTGCTGGAAGGTCTGGAGCAGCTTAGTGTGTCTGGAGCAAACCGACCACCTTGTATCTT…	TGCTTCTTTGCAAGCGACAGACCCTCAAGAATTTAATGGCTTCTTTTGTAACTATAACCAAAGGAACCTATACTTTATAACTCAAGCCTACTGCTGGCCCATGGGGGGTTTAAAGTAGAGCCCTCCTCCTGCAGAAACAAGAGAGAAGGATAATGTCACGTTTTGTAACTTAGCTGGATTCAGATGACTGGCTTCACCACTCTTACCAGCGTCTGGCATAATTATGTGACATCCCATCCACCAGCTTTCCTAGTGATGATTCAGTAAAATTATGGAAAAATCAGAATATGAGGGAGATAATTGGATACTACACACTTCTCCATACTGATGTTTGTTTGACTCCAAATAGCAGTGCCTTTTTTTCTAAAGCATATTTGCTGTCCTTGGAGCTGGTAGCAG…
ATP11B	chr19:23664613-23777986	ATP11B_L1	chr23:23036798-23036814	GAAATATATTGTAGGGGGGGGGGGGGGGGGGGGGCGGGGGGGGGGGGGGGGGGGGGGGGGGGGGGGGGGGGGGGGGGGGGGGGGGGGGGGCGGGGTTTTGGCGGTGCTTCGGGTGACAACGGTCAATAATGAAGGTGGCTGCGGCGCGGCGGCAGACTCAGCAGTGCCGGGCGGGGGCGGCGTCGAGGCTGCGCCTGTAGGAGCTCGGGGCCGCCGCGGCGCGATGGGGACCCGGCGCGGGGAGTGAGGTGGCGGCGGCGGCGGCGAGCGGAACTTTAGCCAGAGGGGATCTCCCGCTTCCCCCTCTGGCTCGGCGGCTTCCACCTGCGGCCCCTCGGCTC	GAAATATATTGTAGGGGGGGGGGGGGGGGGGGGGCGGGGGGGGGGGGGGGGGGGGGGGGGGGGGGGGGGGGGGGGGGGGGGGGGGGGGGGCGGGGTTTTGGCGGTGCTTCGGGTGACAACGGTCAATAATGAAGGTGGCTGCGGCGCGGCGGCAGACTCAGCAGTGCCGGGCGGGGGCGGCGTCGAGGCTGCGCCTGTAGGAGCTCGGGGCCGCCGCGGCGCGATGGGGACCCGGCGCGGGGAGTGAGGTGGCGGCGGCGGCGGCGAGCGGAACTTTAGCCAGAGGGGATCTCCCGCTTCCCCCTCTGGCTCGGCGGCTTCCACCTGCGGCCCCTCGGCTC
EIF4EBP1	chr27:7664259-7685279	EIF4EBP1_L1	chr14:8329024-8329043	GAAGCATCTTAACTCACCTAAAAAATCAAGTGCCCTGACCACCCCCGGCGGCACGCTCTTCAGCACCACCCCGGGAGGTACCAGGATCATCTACGACCGGAAGTTCCTGATGGAGTGTC	GGACACGGAGGAGCCCTTCTGAATGATCATCTGGCTCTTCCAGCACCATCCTCTGGGGGCGCAACCACCCCTTCCTTAGGTTGATGTGCATAGGAAAGCTCCCTCCCCCTCCTTCCCCAAGAGAGGAAATAAAAGCCACCTTTGCCCTAGGGCCAAAAAAAAAAAAAAAAAAAAAAAAAAAA
CDK2AP1	chr8:25722867-25733041	CDK2AP1_L1	chr8:9741214-9741224	GAAGGCATAACAATCCTTAACATGTATGCGCCTAACAACAGAGCATCAAAATACATGAGGCCGACATGCCCGCCGCCTCCCTCAACGCCGCTGGGAGCGTCCACCCGCCCTCCACCAGTATGGCGACGTCCTCACAGTACCGCCAGCTGCTGAGTGACTATGGACCACCGTCTCTAGGCTACACCCAGGGAAGCGGGAACAGCCAGGTGCCCCAAAGCAAATAC	GTTAGTGCTTTGAAGTCAATTTAAAAAATGCACAAGTTATAAATACAGAAGAAAGAGCAACCTGCCCAACCTAACAAGGACCCCCGAACATTTCCCTACTAAGCACTGTAATAGATTTCAGTTCTGCCTTTCCTGTAAGTGGATCCAAACATCGGGAAGAAAATGACTAAAACTGTTTGCATCTTTGTATGTATTTATTACTTGATGTAATAAAGCTTATTTTCATTAACAACAACAAAAAA
PMAIP1	chr8:80280685-80285287	PMAIP1_L1	chr26:29947076-29947092	GAGGAGAATATGGGGAGCTGTTGGTCAAGGGGTAAAAAGCTTCATTTAGGGAGCGGGCGCCGGGAGCTCAGAGGTTCTGGCGCGCGCACGGAGCAGCGTCTTTAGCTTCGCTCTGCCCGCCGCCCAGCGCGCAGCTCGCCGCCTGCACACCCGAGGTTGTACCCCCTCTTTGGGGCACTGAGTTGCCAGGGACTCTGAGAAGAGCTCCTGCCGCTGTTTGCCAGGATGCCTACAAGGAAGGCGACAGCTTGAGGCTGAGTGTGCCATTCAAATTAGGAGAATTGGAGACAAACTGAATTTCCGGCAGAAACTTCTGAATCTCATAGCCAAACTCTTCCGCTCAGGAACCTGACTGCTCCAGGAGCCTCTGGATGAGGAGACCCCCTTAAAATGGAAGGT…	GAGGAGAATATGGGGAGCTGTTGGTCAAGGGGTAAAAAGCTTCATTTAGGGAGCGGGCGCCGGGAGCTCAGAGGTTCTGGCGCGCGCACGGAGCAGCGTCTTTAGCTTCGCTCTGCCCGCCGCCCAGCGCGCAGCTCGCCGCCTGCACACCCGAGGTTGTACCCCCTCTTTGGGGCACTGAGTTGCCAGGGACTCTGAGAAGAGCTCCTGCCGCTGTTTGCCAGGATGCCTACAAGGAAGGCGACAGCTTGAGGCTGAGTGTGCCATTCAAATTAGGAGAATTGGAGACAAACTGAATTTCCGGCAGAAACTTCTGAATCTCATAGCCAAACTCTTCCGCTCAGGAACCTGACTGCTCCAGGAGCCTCTGGATGAGGAGACCCCCTTAAAATGGAAGGT…
CALM1	chr24:33859038-33867333	CALM1_L1	chr2:115656531-115656548	GAGTCACCACTTTATAATTAAATTTATAGGACTGAAAGAGATTACCTCAAAAGTGAGTGCATATAGAGTGGTGTTGGGAGCCTCGCGGACGCGGCGCCGTTACTCGCAGTCGGGCGGCGGCGCAGGCGGCGGCGGCAGCTGCACGGCGCTCAGCGCACACCGCGACTCCTAGCAGCAGCAGGAGCAGCGGAGGCACCCCTGCCGTCACAGCCCTTGCGCTGGTGCAGCCACCCTCGATCTCTGTGTTCTTCCTCCCTTCGCTCGCACCATGGCTGATCAGCTGACCGAAGAACAGATCGCTGAATTCAAGGAAGCTTTCTCCCTATTTGACAAAGATGGCGATGGCACCATCACAACGAAGGAACTTGGAACTGTCATGAGGTCACTGGGTCAGAACCC…	AACGAAAAAACAAATTAAAAACATATTCAAATGGGTTCTAGTTCAGTTTGTTAGTATAAATCGTCATAGCTGGTTTACTGAAAACAAACACATTTAAAATTGGTTTACCTCAGGATGCTGTGCAGAAAAGCGAGTGAAGGATAAACTGTATCTAGATACAGCTCCACACTAGCAGTAAAATCCTCATATACTTCCAT
FAM104A	chr11:8371676-8389909	FAM104A_L1	chr4:40958276-40958293	GATGTAGACGAATGTTGAAAACATTATGCTAAATGAAAGAAGCCAGACACAAAAGAGAGTATATTGAGACAACACCCTCTGTTCCCTCTTCTCGCGGAGCGGCGCTGCGTCGTTCTTCTCCACCGGCTGCCATGAGCGAGCGCCTCCGCCCCAGGAAGAGGAGAAGGAATGGCAATGAAGAAGACCACCATATTACCCCCCAGACCAAAAGGAGTAGTATAAACCCCGTCTTTCATGATTCCTGGGACACAGATGCTTA	GATGTAGACGAATGTTGAAAACATTATGCTAAATGAAAGAAGCCAGACACAAAAGAGAGTATATTGAGACAACACCCTCTGTTCCCTCTTCTCGCGGAGCGGCGCTGCGTCGTTCTTCTCCACCGGCTGCCATGAGCGAGCGCCTCCGCCCCAGGAAGAGGAGAAGGAATGGCAATGAAGAAGACCACCATATTACCCCCCAGACCAAAAGGAGTAGTATAAACCCCGTCTTTCATGATTCCTGGGACACAGATGCTTA
USP10	chr3:32563714-32634329	USP10_L1	chr9:65459595-65459603	GCAAAAAGAGGAGGATTGGTGGCAGATGTTAGCTCAGGGCTAATCTTCCTCAAAAAAACAAAAAACAGGAGTGTGTATGTGCGGGCGAGAAGATGGCGGCGGCGGCGGGGGAAGCAGCGTGAGGAGTCGGACGAGCGCCGAGGCTCATTGAAACGGGCCGCCATGGCCCTCCGCAGCCCGCAGTATGTATGGCAGAGAAAACTGAAAAGGAGGTAATGACATGAGTCAGCAGAAAGTATATTTTTGGAGATTTTAGCCCTGACGAATTCAATCAGTTCTTTGTGGCCCCTCGCTGTTCAGTTGAGCTTCCTCCATACAATGGGACAGTGCTGTGTGGCGTGCAGGCTGCAGATGACCTGCCTGATGGACAAGAATATCAGAGAATTGAGTTTGGTGTGA…	TTTATCTTTCCTTAAAAAATAAATTTTTTAATCCATCACACTTTCCTTCCCCACCCTTTAGTTTTTGATAAACAGTAAAAATGAGCCAGGTATCAGAGAGGAAATAGTTCTTACTTCAAAAGAAAAATAAACACAAAAAATAAGTTGCTGGTTCCTAACAGGAAAAATACATTTTAATAATTGTGCGATGATAAATTGCTTACGTGCACATTACAGATCAAATATTTGGAGTTAAGATGTTAGTCACATAGATGGGTGATTGTAACTTTATTGCCGTTAAAAGATTTCAAATTGCTTTCATGCTTCTGTGTGTGAACACATAATGACAAATGGGCAAAATAATGAAGGTTGGTCTCTCCTTGAGTCTCTGTGTAATTCCGCTGTCTGCTCTTCTCTAGC…
PPIA	chr4:15417297-15420945	PPIA_L1	chr23:30291327-30291342	GCAGACAAAGTTCCAAAGACAGCAGAAAACTTTCGTGCTCTGAGCACTGGGGAGAAAGGATTTGGTTATAAAGGTTCCTGCTTTCATAGAATTATTCCAGGATTTATGTGTCAGGGTGGTGACTTCACACGCCATAATGGCACTGGCGGCAAGTCCATCTATGGGGAGAAATTTGAT	ATCACCATTGCTGACTGTGGACAAATCTAATAAATTTGACTTGTCTTATCTTAACCACCAGACCATTCCTTCTGTAGCTCAGGAGAGCACCCCTTCACCCCCATCTGCTTGAAATATCCTATAATCTTGGTGCTCTCGCTGCAGTTCTTTGGGTTCCATATTTTCCTTATCTCCCTCCAAGTCTAGCTGGATTGCAGAGTTAAGTTTATGATTATGAAATAAAAACTAAACAACAACAACAACAACAACAAAAAAATATTATCTTAAATCACAGACCCATGCAAAGCGTTCAGAAG
LOC100034005	chr8:71511121-71515088	LOC100034005_L2	chr8:92429720-92429737	GCATCTGCTCTATAAATTCTAGTTAAAAAATGTAAAACACAGCTCTTCTTCACGTCTGCGGCCTGAGGTGATCTCCAAAAATGGTTCGCTACTCACTTGACCCGGAAAACCCTACAAAGTCATGCAAATCAAGAGGTTCGAATCTTCGTGTCCACTTTAAGAACACTCGTGAAACTGCCCAGGCCATCAAGGGTATGCACATCCGAAAAGCTACCAAGTATCTGAAGGATGTCACTTTAAAGAAGCAGTGCGTGCCGTTCCGTCGATACAATGGCGGCGTTGGTAGGTGTGCCCAGGCCAAACAGTGGGGCTGGACACAGGGTCGGTGGCCCAAAAAGAGTGCTGAATTTTTACTGCACATGCTTAAGAATGCAGAGAGTAAT	TGCAGAGAGTAATGCTGAACTTAAGGGTTTGGATGTCGATTCTCTGGTCATTGAGCATATCCAGGTGAACAAAGCTCCCAAGATGCGGCGCAGGACATACAGAGCCCATGGTCGGATCAACCCCTACATGAGCTCTCCCTGCCACATCGAGATGATCCTTACTGAAAAAGAGCAAATCGTTCCTAAACCAGAAGAGGAGGTTGCACAGAAGAAAAAGATATCCCAGAAGAAACTGAAGAAACAAAAACTTATGGCCCGGGAATAAATTCAGCATAAAATAAATGCAAATATAAATAAAAAAAAAAAAAAAAAAAAAAAAAAAAACACAATATTCATTAAAAAAAAAAAACTTT
HMGB1	chr17:9853637-9859658	HMGB1_L1	chr13:29216216-29216228	GCATCTTGAGCCTGTAAGGGAAGCAGGGAGATGGGTACCAGAAAGATGGCTGGGCCTGGCTTAAAACCCAGCATCGCGACAGCCATTGCAGTACATTGAGCTCCATAGAGACAGCGCCGGGGCAAGTGAGAGCCGGACGGGCACTGGGCGACTCTGTGCCTCGCTGGGA	GCGCAGTTTTTTTTTTCTTGTCTATAAAGCATTTAACCCCCCTGTACACAACTCACTCCTTTTAAAGAAAAAAATTGAAATGTAAGGCTGTGTAAGATTTGTTTTTAATCTGTACAGTGTCTTTTTTTGTATAGTTAACACACTACCGAATGTGTCTTTAGATAGCCCTGTCCTGGTGGTATTTTCAATAGCCACTAACCTTGCCTGGTACAGTATGGGGGTTGTAAATTGGCATGGAAATTTAAAGCAGGTCCTTGTCGGTGCACAGCACAAATTAGTTATATATGGGGATGGTAGTTTTTTCATCTTCAGTTGTCTCTGATGCAGCTTATACAAAATAATTGTTGTTCTGTTAACTGAATACCACTCTGTAATTGCAAAAAAAAAAAGTTGCAGCTG…
LOC102147741	chr7:48865849-48898932	LOC102147741_L4	chr30:19249974-19249974	GCATTAAAATTAGGACTTATGGACTCCTTCCGATCACGGGACGCTTGCCCTTAAAGGCCCCACATTGTTCTGCCGCTGAGTCTGTCGCCCTGTGACCTGATCCGAAGCATAGGAAGGATGCTGGGGGACTCAGGGAACTCAGCAATGGACTCAGTGGTCATTGAGGACGTGGCTGTGAACTTCACCCCAGAGTAGTGGCCTTTACTGGATCCTTCACAGAAGAAACTCTACAGAGATGTGATGTGGGAAACCTTCTGGAACTTGGTCTCAGTAGAAAGTGTATGATACTGAAACTCTGTGAAAATGAAGAGGGCAGTCAATGTGGAGAAAACCTCAGCAATATTCCAAATCTTGAT	CTTTACTGGATCCTTCACAGAAGAAACTCTACAGAGATGTGATGTGGGAAACCTTCTGGAACTTGGTCTCAGTAGAAAGTGTATGATACTGAAACTCTGTGAAAATGAAGAGGGCAGTCAATGTGGAGAAAACCTCAGCAATATTCCAAATCTTGATCTGAA
WDR48	chr16:47863899-47908585	WDR48_L1	chr1:15504164-15504184	GCCAATGTAAAACTCACAGGGAAAGCCCAGGTAGATGTCGGGGTTCTTGATCTCTGACCTTTAGTATATTTAGAAAATGTAGCCTCAGAGAACACGGCAGGGCGGAGGAAAGTGCAGGTTTCCTATGTTATTCGAGATGAAGTGGAAAAATACAATCGAAATGGAGTCAATGCCCTGCAGCTGGATCCAGCACTAAACAGGCTCTTCACGGCTGGTCGAGACTCCATCATAAGAATATGGAGTGTCAATCAGCACAAGCAAGATCCATATATAGCATCTATGGAACATCATACTGATTGGGTAAACGACATTGTACTCTGTTGTAATGGGAAAACATTAATATCTGCTTCTTCTGACACGACAGTAAAAGTATGGAATGCACATAAGGGATTTTGCATG…	TTGAGATGTAATATAGAAACCAGTCTCCATGTGTAGAGTAAGCTGTCCCCAGGGAGGCAGGATGTGAGAGCAGAAAAGCCCCCGAGCAGACTGTGTCTTGTGAGATGTACAGAGAACTGACGACAGGCCAGTGCAGACTTTGCTTCCTCCTTTTGTTTCAAAGGACCTTATCTTTGTTAGCACTTGTTAGAGATACATTGGTAGGGCCACATCTGTCACTGTGTTTCAACTTCAAACCCACTCTCTATAGCTTTTCTAAGAGAGTACATTCCATTCATGCAGTACCTATGAAGGCTTTTTCCAAGTTTGTCATTAAAAACAAACAAATTGTTTTCACCAAAAAAAAAAAAAAAAAAAAAAAAAAAAAAAAAAGAAGCCCCACA
CKAP2	chr17:19010277-19026548	CKAP2_L2	chr21:33770673-33770690	GCCAGAGTTATCTTTCAAAAGGAAATCTTCTCGGGCGGGAGGCGTGCACAGAGAGCGGCGGAGCCTCAGGTGGAGGGAGTCGAGGCGCTCAAAACGCAGCCGTGTCCCGGCGCCCCGAGCTGCGATGAGCACCCCAGCCGTGCCCTGGGCGACCTGCAGCTGCCCCCGAGTCAGAGGGCCCAGTCCGCGTTCAGAGAGCAAAGAAGACAAAAACTCAAGGAACAACTCTTAAAAAGAAAATCTTTTTTTGCATCCAAACAGGAAAATCGGATATTATCCAGTAGTAGGGACCAGAAAGTGATGACATCTGAGGGCCAGGTCCGAGAAGAGACAAAAGCACTGAAACTGAAAACAAAAATGGCTAATAAAGAAAATGTCAGTAGACCTACAGGAAGCAAA…	GCCAGAGTTATCTTTCAAAAGGAAATCTTCTCGGGCGGGAGGCGTGCACAGAGAGCGGCGGAGCCTCAGGTGGAGGGAGTCGAGGCGCTCAAAACGCAGCCGTGTCCCGGCGCCCCGAGCTGCGATGAGCACCCCAGCCGTGCCCTGGGCGACCTGCAGCTGCCCCCGAGTCAGAGGGCCCAGTCCGCGTTCAGAGAGCAAAGAAGACAAAAACTCAAGGAACAACTCTTAAAAAGAAAATCTTTTTTTGCATCCAAACAGGAAAATCGGATATTATCCAGTAGTAGGGACCAGAAAGTGATGACATCTGAGGGCCAGGTCCGAGAAGAGACAAAAGCACTGAAACTGAAAACAAAAATGGCTAATAAAGAAAATGTCAGTAGACCTACAGGAAGCAAA…
MAGT1	chrX:60826978-60871366	MAGT1_L1	chr15:71397933-71397951	GCGGGAAGACGTCCTGTGTCAAAAGATCAGGTGATTTAACTGTAAGATGGCAGTATTCCTAAGGTGATTCACAAACTCAATACAATTCTCATAAAAACTGGCTTCTTTGCGAGCCCCAGCCCGGGGAAAGTTTCTCTTCTGGGAGGGAGAGGAGCGAACATGGCAGCGCGTTGGTGTCTTTGGTGTGTTTCTGCGACCGTGGCGGTGGCGCTGCTCGTGTGCGGGGTTCCCTCAGCCTCTGCCCAAAGAAAGAAGGAGATGGTGTTATCAGAAAAGGTTAGTCAACTGATGGAATGGACCAATAAAAGACCTGTAATAAGGATGAATGGAGACAAGTTTCGCCGCCTTGTTAAAGCCCCACCAAGAAACTACTCCGTTATTGTCATGTTCACTGCTCTC…	GCGGGAAGACGTCCTGTGTCAAAAGATCAGGTGATTTAACTGTAAGATGGCAGTATTCCTAAGGTGATTCACAAACTCAATACAATTCTCATAAAAACTGGCTTCTTTGCGAGCCCCAGCCCGGGGAAAGTTTCTCTTCTGGGAGGGAGAGGAGCGAACATGGCAGCGCGTTGGTGTCTTTGGTGTGTTTCTGCGACCGTGGCGGTGGCGCTGCTCGTGTGCGGGGTTCCCTCAGCCTCTGCCCAAAGAAAGAAGGAGATGGTGTTATCAGAAAAGGTTAGTCAACTGATGGAATGGACCAATAAAAGACCTGTAATAAGGATGAATGGAGACAAGTTTCGCCGCCTTGTTAAAGCCCCACCAAGAAACTACTCCGTTATTGTCATGTTCACTGCTCTC…
PTP4A1	chr20:57707861-57717467	PTP4A1_L2	chr9:7512310-7512327	GCTGACTTTAGGCCTCGGCGCGCGCATTGGCTGCCCCGCTCGCAGGCCGGCTTGGGACCGGCTCTCCGCGGAGCCGCTCGCTGCATGGTAGAGTCTGGTGCCCCCGCCGCCGCCTGCCGAGCCGCAGCCGCCCCGCCACCGCCGCCACCGTGCCCTGCCCTGCCGCCGCTTGTGTCGCCGCTGCCTGTATCGCCGCCGCCTCGGGACCGGCTGTATGATTAGGCCACAATCTTCAATGAGTAAACATAGCCCTCAGTTCTGTGGTGTTCTTGGTCACACATTTATGGAGTTTCTGAAGGGCAGTGGAGATTACTGCCAGGCACAGCACGACCTGTATGCCGACAAGTGAACTGTAGAAATTCATTACTACTCCAC	TATTTTTTTAAAAGTTAGAGATGCTTTGTTATTGTAGCTAAAGCAATTCTTAATCATAAAATTTCTGAAATTCTTGTAATTTTTTTTCATACTTATCTGAAGTTGTTTACCAACTTATTTTTGTTTGAAGTGTGATTTTTCTTTTCCTTCTCTTCCCAACCTCTCTTGCAAAAAAAAAAGTGGGTTTCTGCTAATGAATTGAGCAGATATCTAATATTTTATATGCCTTTTGAGCTGTGTAACTTAATATTTGGATACTTGATAATTTGTTTTATTATTGTAATTGATAAAATGGTGATGTGTATTAATGTTAGTTCAACCATATATTTATACTGTCTGGGAATGTGTGGTTATAGTTTCTGTGGGAGAAATAATTTGTCAGTGTTCACCAGCTTGTAA…
PTP4A1	chr20:57707861-57717467	PTP4A1_L4	chr14:62644438-62644447	GCTGCAGTGGCAGAGTCTGTGACGCTGATATAGGCTGTCAATCACATTTTACCTGGCTTATCCCTTTAAAGAAAACTTCCACAGTAAGTATTGAGAACATAAAAACCAGGGGCTCTCCGCGGAGCCGCTCGCTGCATGGTAGAGTCTGGTGCCCCCGCCGCCGCCTGCCGAGCCGCAGCCGCCCCGCCACCGCCGCCACCGTCCCCTGCCCTGCCGCCGCTTGTGTCGCCGCTTCCTG	GCTGCAGTGGCAGAGTCTGTGACGCTGATATAGGCTGTCAATCACATTTTACCTGGCTTATCCCTTTAAAGAAAACTTCCACAGTAAGTATTGAGAACATAAAAACCAGGGGCTCTCCGCGGAGCCGCTCGCTGCATGGTAGAGTCTGGTGCCCCCGCCGCCGCCTGCCGAGCCGCAGCCGCCCCGCCACCGCCGCCACCGTCCCCTGCCCTGCCGCCGCTTGTGTCGCCGCTTCCTG
RPL39	chrX:98954267-98957848	RPL39_L2	chr17:47617366-47617407	GCTGCTCCTCCTCGCCATGTCTTCTCACAAGACTTTTAGGATCAAGCGATTCCTAGCCAAGAAACAAAAGCAGAATCGTCCCATTCCCCAATGGATTCGAATGAAAACTGGTAATAAA	GCTGCTCCTCCTCGCCATGTCTTCTCACAAGACTTTTAGGATCAAGCGATTCCTAGCCAAGAAACAAAAGCAGAATCGTCCCATTCCCCAATGGATTCGAATGAAAACTGGTAATAAA
LOC102147741	chr7:48865849-48898932	LOC102147741_L1	chr5:58729232-58729251	GCTGGAACCAGCTGTTGAGTACTTTCCACAGTCAAAATTGACGTCATCAGGCCTTCCGATCACGGGACGCTTGCCCTTGAAGGCCCCACATTGTTCTGCCGCTGACTCTGTCGCCCTGTGACCTGATCCGAAGCGTAGGAAGGATGCTGGGGGACTCAGGGAACTCAGCAATGTCTCAGGATGCAGGCCTCATAGAGCACCATCATGGATTATTGAAGTGGAGCAAATTCCGTGTCCACCAGCAAAGAGTGAGGATACCTGGAGCTTTGCATCTTTACCGGACTCAGTGGTCATTGAGGACGTGGCTGTGAACTTCACCCCAGAGGAGTGGCCTTTACTGGATCCTTCACAGAAGAAACTCTACAGAGATGTGATGTGGGAAACCTTCTGGAACTTGGT…	GCTGGAACCAGCTGTTGAGTACTTTCCACAGTCAAAATTGACGTCATCAGGCCTTCCGATCACGGGACGCTTGCCCTTGAAGGCCCCACATTGTTCTGCCGCTGACTCTGTCGCCCTGTGACCTGATCCGAAGCGTAGGAAGGATGCTGGGGGACTCAGGGAACTCAGCAATGTCTCAGGATGCAGGCCTCATAGAGCACCATCATGGATTATTGAAGTGGAGCAAATTCCGTGTCCACCAGCAAAGAGTGAGGATACCTGGAGCTTTGCATCTTTACCGGACTCAGTGGTCATTGAGGACGTGGCTGTGAACTTCACCCCAGAGGAGTGGCCTTTACTGGATCCTTCACAGAAGAAACTCTACAGAGATGTGATGTGGGAAACCTTCTGGAACTTGGT…
RPS24	chr1:65678675-65685222	RPS24_L2	chr17:22459073-22459088	GGAAAAACTAGCCAAGATGTACAAGACCACACCAGATGTCATCTTTGTATTTGGATTCAGAACCCATTTTGGTGGTGGGAAGACAACTGGCTTTGGCATGATTTATGATTCCTTGGATTATGCAAAGAAAAATGAACCAAAACATAGACTTGCACGACATGGCCTGTATGAGAAGAAAAAGACCTCAAGAAAACAACGAAAGGAACGCAAGACAAACAGAATGAAGAAAGTCAGGGGGACTGCGAAGGCCAATGTCGGTGCTGGCAAAAAGTGAGCTGGAGATTGG	GGAAAAACTAGCCAAGATGTACAAGACCACACCAGATGTCATCTTTGTATTTGGATTCAGAACCCATTTTGGTGGTGGGAAGACAACTGGCTTTGGCATGATTTATGATTCCTTGGATTATGCAAAGAAAAATGAACCAAAACATAGACTTGCACGACATGGCCTGTATGAGAAGAAAAAGACCTCAAGAAAACAACGAAAGGAACGCAAGACAAACAGAATGAAGAAAGTCAGGGGGACTGCGAAGGCCAATGTCGGTGCTGGCAAAAAGTGAGCTGGAGATTGG
C8H18orf32	chr8:71505498-71509972	C8H18orf32_L1	chr8:24359960-24359978	GGAAAAGCTATACGAGAATCCAGTGATAAAAACAAAGGCAAAGGAGACTATAAGGGTGCAGACGTGAATGGACTACCAACAAAAGGACCAACAGAAATCTCTGATAAAAAGGACTGATGGGATTGTCCCAAAGGATCTCATTGTTTTAAAGATGGACCTGATAATATGAAGCACCTTCTTTATAACTGTCTCTGACCTTTTTCTCTGAGACCAGAATTCGGGATAGATAGTTTCATTTTACCTGATACTAATGAGAAAACACGCAGTAGTATTTATATTTTAAATGTATTTA	GGAAAAGCTATACGAGAATCCAGTGATAAAAACAAAGGCAAAGGAGACTATAAGGGTGCAGACGTGAATGGACTACCAACAAAAGGACCAACAGAAATCTCTGATAAAAAGGACTGATGGGATTGTCCCAAAGGATCTCATTGTTTTAAAGATGGACCTGATAATATGAAGCACCTTCTTTATAACTGTCTCTGACCTTTTTCTCTGAGACCAGAATTCGGGATAGATAGTTTCATTTTACCTGATACTAATGAGAAAACACGCAGTAGTATTTATATTTTAAATGTATTTA
JCHAIN	chr3:66087523-66096246	JCHAIN_L1	chr1:106232499-106232514	GGAGCCCGCGGCCTGGGGAGACTCGGAGGCACAACAAATGTCGTATATTTCATCTGGAAACTTTACACCTAGCTCCAGTTTTTCAAAAGCGGTGAAGTCAAGATGAAGAACCATTTGTTTTTCTGGGGAGTCCTGGCCATTTTTGTTCAGGCTGTTCTTGTGACAGCCGAAGATGAAGGTGAAAGGATTGTTCTGGCTGACAACAAATGTAAGTGTGTCCGGGTTACTTCCAGGATCATCCCCTCTCCTGAAAATCCTAATGACGACATTCTGGAGAGACACATCCGAATTATTATTCCTGTGAACAGCAGAGAGAATATCTCTGATCCCACCTCACCAGTGAGAACCAAATTTGTGTACCATTTATCCGACCTCTGTAAAAAATGTGATCCTGTAGAA…	GGAGCCCGCGGCCTGGGGAGACTCGGAGGCACAACAAATGTCGTATATTTCATCTGGAAACTTTACACCTAGCTCCAGTTTTTCAAAAGCGGTGAAGTCAAGATGAAGAACCATTTGTTTTTCTGGGGAGTCCTGGCCATTTTTGTTCAGGCTGTTCTTGTGACAGCCGAAGATGAAGGTGAAAGGATTGTTCTGGCTGACAACAAATGTAAGTGTGTCCGGGTTACTTCCAGGATCATCCCCTCTCCTGAAAATCCTAATGACGACATTCTGGAGAGACACATCCGAATTATTATTCCTGTGAACAGCAGAGAGAATATCTCTGATCCCACCTCACCAGTGAGAACCAAATTTGTGTACCATTTATCCGACCTCTGTAAAAAATGTGATCCTGTAGAA…
RIC8A	chr12:36969195-36975080	RIC8A_L1	chr2:6072461-6072478	GGCAAGAAAGGGAGGCTGGGCTTGTCCTGCTCTGCCTCTGGGCTGCTCTGAAACCCTGAAACGCCTTACGCTCTCAGTTCCCGGGTGTCTTCCTCTGTAAAATAGAGGAAGTCTGGGAGCAGCGGAGTGAGGTCGCTCCCGCTGTCCCGGCGCCAGCTCCCGGGGACGCGCGATAT	TTTGCCTCTGGTCCAATTTTTTAACTCTAGGACTGCGAGGTTCTTGTCCTGCTACAGCTCTGATAACTCAGCCTTCACTTTCACAAACGAAGTGGTTTCTTTCACATGTGCAAAGGCTGCTGCCTGGACACACAAATGAGCGTGTGTTTGGGGGACCAAGGGCTGAGCGTGGGTGCACGCAGACGAAAGCACTTCCACAGTGGGCCCAGACCAGTGTGTGGGGCAAGCACTGCATTTCACAGGGTAAAAGAACCTGCTAGAACTTTATATACCAACATCAGAAACACACTTCCAAGGTATGCTCTGCTGGTTCCCCACTGAGCACAGGGCAAGTGGGATCCTCCCATTCTTGGTCCTGGATCAGCCACCTGCTGTGGGTCCACAGCACCTGAGTTCTCA…
SFPQ	chr2:22116375-22132656	SFPQ_L1	chr6:75245738-75245758	GGCCTGGAACTCCAGCAGGATATGGTAGAGGGAGAGAAGAGTATGAAGGCCCAAACAAAAAACCCCGATTTTAGATGTGATATCTAGGCTTTCATTCCAGTTTGTTTTTGTCTTTTCTTGTTTAGATACCAATCTTTTAAATTCTTGCATTTTAGTAAGAAAGCTACCTTTTTATGGATGTTAGCAGTTTATTGACCTA	GGCCTTTGAATGGCATATGCCATTTCTGGGAAATGTATTTGTAGGCTAAGTACTACTTTCTACAAATAACTACCCCCTTGTTTTAAAGAGAAGAGATGCATATTGAAGTAGTTTGATGATTTGATTTGTTTGGCATTATAGGAAGCAAGTTGGTGCTAAGTATTTAAATGGTTATGTAAGCAAAGCTGAACTGT
SELENOK	chr16:35504282-35511190	SELENOK_L1	chr20:52922079-52922096	GGCTGGGGTCCTGTGACGCGAAAGGGCGGGGTGCGGACCGAGATACGGAAGCCGAGAGAGGCCAGAACTATCGTCCTTCGGGAGGCGGGGAAGCAGAAGCAAGATGGTTTACATCTCGAATGGACAAGTGTTGGACAGCCGGAGTCAGTCCCCATGGAGATTATCTTTCATAACAGATTTCTTCTGGGGAATAGCTGAGTTTGTGGTTTTGTTTTTCAAAACTCTGCTTCAGCAAGATGTGAAAAAGAGAAGAGGCTACGGAAGCTCATCTGATTCCAGATATGATGATGGAAGAGGGCCACCAGGAAACCCCCGCAGAAGAATGGGTCGGATTAATCATCTGCATGGCCCAAGTCCGCCTCCAATGGCTGGGGGATGAGGAAGGTAAATGTCTGCTCT…	GGCTGGGGTCCTGTGACGCGAAAGGGCGGGGTGCGGACCGAGATACGGAAGCCGAGAGAGGCCAGAACTATCGTCCTTCGGGAGGCGGGGAAGCAGAAGCAAGATGGTTTACATCTCGAATGGACAAGTGTTGGACAGCCGGAGTCAGTCCCCATGGAGATTATCTTTCATAACAGATTTCTTCTGGGGAATAGCTGAGTTTGTGGTTTTGTTTTTCAAAACTCTGCTTCAGCAAGATGTGAAAAAGAGAAGAGGCTACGGAAGCTCATCTGATTCCAGATATGATGATGGAAGAGGGCCACCAGGAAACCCCCGCAGAAGAATGGGTCGGATTAATCATCTGCATGGCCCAAGTCCGCCTCCAATGGCTGGGGGATGAGGAAGGTAAATGTCTGCTCT…
TMEM39B	chr2:24660616-24677368	TMEM39B_L1	chr1:139566611-139566611	GGCTGTTGGGGAGGGATGGGTGAGGGGCAAAACAAAAACAAAAAAAGACAAAAAAATCCACCAGAGCTTTGTATTTTTGTTACATACTGTTTCTTTCTTTGATAATTGATGTGATTATGAGGAAA	GGCTGTTGGGGAGGGATGGGTGAGGGGCAAAACAAAAACAAAAAAAGACAAAAAAATCCACCAGAGCTTTGTATTTTTGTTACATACTGTTTCTTTCTTTGATAATTGATGTGATTATGAGGAAA
KRT18	chr6:70902641-70906206	KRT18_L1	chr1:157936762-157936779	GGGAGGTGGAGGCCCGCTTCGCCATGCAGATGCAGCAGCTCAATGAGATCCTGCGGCACCTGGAGTCTGAGCTGGCCCAGACCCGGGCAGAGGGCCAACGCCAGACCCAAGAGTACGAAGCCCTGCTG	GGGAGGTGGAGGCCCGCTTCGCCATGCAGATGCAGCAGCTCAATGAGATCCTGCGGCACCTGGAGTCTGAGCTGGCCCAGACCCGGGCAGAGGGCCAACGCCAGACCCAAGAGTACGAAGCCCTGCTG
RAB2A	chr9:24550534-24646542	RAB2A_L1	chrX:6900865-6900883	GGGGAGGAGGAGCAGTAGCAGGAGGAGGAGCCGTGTGCCCTGGCACCGAGCGGCCGCGGCCATGGCGTACGCCTATCTCTTCAAGTACATCATCATCGGCGACACAGGTGTTGGTAAATCATGCTTATTGCTACAGTTTACAGACAAGAGGTTTCAGCCAGTGCATGACCTAACTGATTGGTGTAGAGTTTGGTGCTCGAATGATAACTATTGATGGAAAACAAGATAAAACTTCAGATATGGGATACGGCAGGGCAAGAGTCCATTCGTTCCATCACAAGGTCATATTACAGAGGTGCAGCAGGGGCTTTACTAGTGTATGATATTACAAGGAGAGATACATTCAACCACTTGACAACCTGGTTAGAAGATGCCCGCCAGCATTCCAATTCCAACATG…	AAAAAAGAAGAAGGTGAAGCTTTTGCACGAGAACATGGTCTTATCTTTATGGAGACTTCTGCTAAGACTGCTTCCAATGTAGAAGAGGCATTTATTAATACAGCAAAAGAGATTTATGAAAAAATCCAAGAAGGAGTCTTTGACATTAATAACGAGGCAAATGGCATTAAAATGGGCCCTGAGCATGCGGGTGCTACTAATGCCACACACGCAGGCAATCAGGGAGGACAGCAGGCCGGGGGAGGCTGCTGTTGAATCCGTTTTTACTGTCTCGCTGCCCACATGGGGCTACTCACTTACTCGTTCACCCTCTCCTCCTGCTCAGCTGAGACATGAAACTATTCGAAATGGCTTTATGTCACAGAAGACTTTAATCCTTCGAATTATTGTATAACTTTG…
HMGB1	chr17:9853637-9859658	HMGB1_L2	chr22:36625356-36625373	GGGGGCCGTGGTTCTCAACGTCTTGTGACCATAGAGGAGGCCAAGAAATAGGCAGAGGTACACAGCCATTGCAGTACATTGAGCTCCATAGAGACAGCGCCGGGGCAAGTGAGAGCCGGACGGGCACTGGGCGACTCTGTGCCTCGCTGAGGAAAAA	GGGGGCCGTGGTTCTCAACGTCTTGTGACCATAGAGGAGGCCAAGAAATAGGCAGAGGTACACAGCCATTGCAGTACATTGAGCTCCATAGAGACAGCGCCGGGGCAAGTGAGAGCCGGACGGGCACTGGGCGACTCTGTGCCTCGCTGAGGAAAAA
CCDC90B	chr7:64114242-64132445	CCDC90B_L1	chr15:11843763-11843763	GGTAATGGCCGCTGGGTACTCTGGGCGACTCTGCTGTTGACGTGTATCTCACTGTCAGGAAACGGGCGCTGGAAGGTTCTTGGACAAGATCCCGCTTTATTTTTTAACCACCACAACCAAGGAAGGATATGATATGAGGCGAGTGGACATAACTCCTTTAGAACAAAGGAAATTAACTTTTGATACCCATGCATTGGTTCAAGGACTTGGAAACTCATGGATTTAACAAAGCACAAGCAGAAACAATTGTATCATTATTGACCACTTTATCAAACGTCAGCCTAGATACTATCTATAAGGAGATGGTCACTCAAGCTCAACAGGAAATAACAGTACAACAGCTAATGGCTCATTTGGACTCCATCAGGAAAGACATGGTCATCCTAGAGAAAAGTGAAT	GGTAATGGCCGCTGGGTACTCTGGGCGACTCTGCTGTTGACGTGTATCTCACTGTCAGGAAACGGGCGCTGGAAGGTTCTTGGACAAGATCCCGCTTTATTTTTTAACCACCACAACCAAGGAAGGATATGATATGAGGCGAGTGGACATAACTCCTTTAGAACAAAGGAAATTAACTTTTGATACCCATGCATTGGTTCAAGGACTTGGAAACTCATGGATTTAACAAAGCACAAGCAGAAACAATTGTATCATTATTGACCACTTTATCAAACGTCAGCCTAGATACTATCTATAAGGAGATGGTCACTCAAGCTCAACAGGAAATAACAGTACAACAGCTAATGGCTCATTTGGACTCCATCAGGAAAGACATGGTCATCCTAGAGAAAAGTGAAT
PRKD3	chr15:61356702-61439167	PRKD3_L1	chr23:34282857-34282875	GGTACCCAGAATGGATAAGAGGGCAGGGGAACCCGAATCTGACCCCAACTCCATCAGTCAGTCAAGAACTCTGGATGATTGAGGACGGGACGGGGAGGAGGAGAGAGGAAGGGGCGCCAGCGGCGGGCGGGATTCTGCGAGGCGCGTGAAGCCTCGCTGGCGCCTCGTCCGCGATCCAGACGCTGGCGGGCGCGGAGTTTCTCACGACCGGCCGAGCCCGCCTCTGCTGACTACATTTCAAAAAGCATCAACTTTTCTCGATGGACCCATTCATCAAATGAAATATGCCTGTTCTATTTTCAAAGCTTTGTACTTCATCATGGAAAAATTTATCC	ACTATCAGACGTGGCTTGACCTTAGAGAATTTGAAACTCGCATTGGAGAACGTTACATTACACACGAAAGTGATGATGCCCGCTGGGAAATACATGCATACACACACAACCTTGTATACACCAAACACTTCATTATGGCTCCCAATCCAGATGATATGGAAGAAGATCCTTAATTATCAATGAGCTAACTTCAGTAAGGAAGGATTTCACATTATGGACTGATATTTTGCTGCACAACTGTTGTTCTTGGTCAGTTGTCATCTGCAAGGATGCAAGGAGATATAAGGAAATATAAGGAATCGGTGACACCAATACTATAGTTCATAATGAGTAGGTACAGGAGGGGAAACTGAGTAATAAAAACACATAATGGAACCAAAAAAAAAAAAAAAAGAACTC…
PSMA2	chr4:13845168-13855537	PSMA2_L1	chr18:55437864-55437881	GGTTACTGGTTTGCATCCAAACTTGGTAGGTAACTTATGAAAACTGATATCAATAAATGCCTATTTGGGGGCTCTTTGGGTAAAGATGGCGGAGCGCGGTTACAGCTTTTCGCTGACTACATTCAGTCCGTCTGGTAAACTTGTCCAGATTGAATATGCCCTGGCTGCTGTAGCTGCAGGAGCCCCTTCAGTGGGAATTAAAGCTGCAAATGGTGTGGTATTAGCAACTGAGAAGAAACAGAAATCCATTCTGTATGATGAGCGAAGTGTACACAAAGTGGAATCAATTACCAAGCATATAGGCTTGGTGTATAGTGGCATGGGCCCAGATTACAGAGTGCTCGTACATAGAGCTCGGAAACTAGCTCAGCAGTACTATCTTGTTTACCAAGAACCCAT…	GGTTACTGGTTTGCATCCAAACTTGGTAGGTAACTTATGAAAACTGATATCAATAAATGCCTATTTGGGGGCTCTTTGGGTAAAGATGGCGGAGCGCGGTTACAGCTTTTCGCTGACTACATTCAGTCCGTCTGGTAAACTTGTCCAGATTGAATATGCCCTGGCTGCTGTAGCTGCAGGAGCCCCTTCAGTGGGAATTAAAGCTGCAAATGGTGTGGTATTAGCAACTGAGAAGAAACAGAAATCCATTCTGTATGATGAGCGAAGTGTACACAAAGTGGAATCAATTACCAAGCATATAGGCTTGGTGTATAGTGGCATGGGCCCAGATTACAGAGTGCTCGTACATAGAGCTCGGAAACTAGCTCAGCAGTACTATCTTGTTTACCAAGAACCCAT…
RAF1	chr16:6106822-6173662	RAF1_L1	chr6:62987579-62987596	GGTTCTCATGCATTAACAGAAATATTATCTAAAAGGACTGCTCACACACGCACAAAAATCCTTACATCTCGGCGGGCGCTGGGCCGCCATCTTAGATGGCGGCAGTAAGACGAGAGCGAGCGTGAGACGGGAAGGCCGCCCTGCCGCTCTCTTTGGGCCCCGAAGAGGGCCAGCTGGCCGGGCTTTAGGGCGTGTGCCCTGAGGCGCGGAGCGCGAGTGCAGCGATGCGGGGGCTGCCCGGGGCCCCGTCCCCTGGGCTGGGGACGCGCCGAATGTAGACCGCCTCCCGCTCCCTCACCCGCCGCGGGGAGGAGGAGCGGACCAGACGCCGCAGCCGGACTACGGGACACGGAGGCGGCCCGGCTCCCTCAGGTTTAAGTATTTGTAAGCTGCATCAAT…	GGTTCTCATGCATTAACAGAAATATTATCTAAAAGGACTGCTCACACACGCACAAAAATCCTTACATCTCGGCGGGCGCTGGGCCGCCATCTTAGATGGCGGCAGTAAGACGAGAGCGAGCGTGAGACGGGAAGGCCGCCCTGCCGCTCTCTTTGGGCCCCGAAGAGGGCCAGCTGGCCGGGCTTTAGGGCGTGTGCCCTGAGGCGCGGAGCGCGAGTGCAGCGATGCGGGGGCTGCCCGGGGCCCCGTCCCCTGGGCTGGGGACGCGCCGAATGTAGACCGCCTCCCGCTCCCTCACCCGCCGCGGGGAGGAGGAGCGGACCAGACGCCGCAGCCGGACTACGGGACACGGAGGCGGCCCGGCTCCCTCAGGTTTAAGTATTTGTAAGCTGCATCAAT…
PRMT2	chr26:43006034-43035052	PRMT2_L1	chr18:61836101-61836117	GGTTGTACAAAGCCTTGCAGGACCTAGAGGTGGCAGTGCATGCGATGGGACTGCATGGGATAGTACAGTTATAGAGATGTCTTCCAGATAAATTACGTGTTGGATATAGTACATGCTCAATAAATAT	GGTTGTACAAAGCCTTGCAGGACCTAGAGGTGGCAGTGCATGCGATGGGACTGCATGGGATAGTACAGTTATAGAGATGTCTTCCAGATAAATTACGTGTTGGATATAGTACATGCTCAATAAATAT
CLIC1	chr20:32357724-32363242	CLIC1_L1	chr5:39226189-39226204	GTAAAAATATCTATATTTCACAGACGATATGACCCTATATATAGAAAATCCACAAGAAAGCTACTGGACAACCATGGCTGAAGAACAACCGCAGGTCGAATTATTCGTAAAGGCTGGCAGCGATGGGGCCAAGATTGGGAATTGCCCCTTCTCCCAGAGACTGTTCATGGTGCTCTGGCTCAAGGGAGTCACCTTCAACGTCACCACCGTTGACACCAAGAGGCGGACCGAGACGGTACAGAAGCTGTGCCCAGGAGGGCAGCTCCCATTCCTGCTGTACGGCACCGAAGTGCACACAGACACCAACAAGATTGAGGAATTTCTGGAGGCAGTGCTGTGCCCTCCCAGGTACCCAAAGCTGGCAGCTCTGAACCCTGAATCCAACACAGCTGGGCTGGA…	GTAAAAATATCTATATTTCACAGACGATATGACCCTATATATAGAAAATCCACAAGAAAGCTACTGGACAACCATGGCTGAAGAACAACCGCAGGTCGAATTATTCGTAAAGGCTGGCAGCGATGGGGCCAAGATTGGGAATTGCCCCTTCTCCCAGAGACTGTTCATGGTGCTCTGGCTCAAGGGAGTCACCTTCAACGTCACCACCGTTGACACCAAGAGGCGGACCGAGACGGTACAGAAGCTGTGCCCAGGAGGGCAGCTCCCATTCCTGCTGTACGGCACCGAAGTGCACACAGACACCAACAAGATTGAGGAATTTCTGGAGGCAGTGCTGTGCCCTCCCAGGTACCCAAAGCTGGCAGCTCTGAACCCTGAATCCAACACAGCTGGGCTGGA…
ZNF891	chr8:32551021-32581750	ZNF891_L1	chr9:34443213-34443230	GTAAAGGTAGTCCCGCCGCTCGAGTCGGAGTGGCTACAGAGCTCGCGGCTTCGGGGCCTTGGGCGCCGCCGCCCGCCCCGGCGCGCTCTTTTCCCTTCTCGCGGCGGCCCGGGAGCTTCGAGGCCGAGAAGCAGTTTATTCATGTCACCGAGCAAGGGCTCGCCTCCTGATGTGCACAGAAGCTGACACCAGTCTTTGAAAGAAGGACTTTATTGCACAGTCCAGGCTCTCAAATCTGCTTCACCCGTCCAAGTACTTTAAAAATATTGTGTGGTCGGAGGAATTCCAAGATGGCGCCGTGAGTAGTCCTCTTTGTCTCTCGCCCTTCGAGTCTACGCAAT	GTAAAGGTAGTCCCGCCGCTCGAGTCGGAGTGGCTACAGAGCTCGCGGCTTCGGGGCCTTGGGCGCCGCCGCCCGCCCCGGCGCGCTCTTTTCCCTTCTCGCGGCGGCCCGGGAGCTTCGAGGCCGAGAAGCAGTTTATTCATGTCACCGAGCAAGGGCTCGCCTCCTGATGTGCACAGAAGCTGACACCAGTCTTTGAAAGAAGGACTTTATTGCACAGTCCAGGCTCTCAAATCTGCTTCACCCGTCCAAGTACTTTAAAAATATTGTGTGGTCGGAGGAATTCCAAGATGGCGCCGTGAGTAGTCCTCTTTGTCTCTCGCCCTTCGAGTCTACGCAAT
GLRX	chr14:72914266-72923018	GLRX_L1	chr14:1762440-1762457	GTCAGGATTACAGCAGCATTACCATATTTTTCTACTTATCTTTTTTTCCCATTAAAAAATGGAATTTTCGGTTTTACACCCCGAGCAATACCTGCAAGTGAGGATTCCTCCCCGGGAGGCGGCAGCCTGTCAGCATGGCGACTAAAGAGTTTGTGAACAGCAAGCTCCAGCCCGGGAAGGTGGTTGTGTTCATCAAGCCCACTTGCCCCTACTGCAAAAAGACCCACGAGCTCCTCAGCCGATTGCCCTTCAAACAAGGGTCTTTGGAATTTGTCGATATCACAGCCACCGGCGACGACGTGAGCAAGATTCAGGATTATTTGCAAGAGCTCACAGGAGCCAGAACGGTACCTCGCGTCTTCATCGGTAAAGACTGTATAGGTGGATGCACTGACCTAC…	ATGTTCAACAGTTTAGAAATTGGAGAAGTGAATTAAGAAATGAAGGGCCTGAGGGCCCCATTTGAGAAAGTCCGCATGAAACATTAAGCACTGTTGGCCTCCTGGTGCCCAGTGATCGGAGGTCCAGGTGGAGATGCCGTGATCATCTCTTGCCTAAGATGCTCATCCAGGTCATCCTGAACAAGTATGTGTTAATTTGCTTAGATTATGAACCAAAGTAAAACATGAAATTTAAAACGTTATCACAGAAAAATTCCAAATAACTCACTACCCAAAGATAATATAAGTGAAAGTAGCCAAATTTAAGAAACAAGGTCCTAAATTATTTTCTCTCTCCTTTTTTTCCCTACTCTCTGAAAACTTAAGGATCCCTTACTGTGATGTTTGTTCTAGCATTGC…
HOOK3	chr27:2603988-2714449	HOOK3_L1	chr29:6812621-6812621	GTCCTTTCCCCGATGGTGTAGGCTTTGTAATGAATTAGATTTTCTGCCAATAATTGATATACAATTTATATTCTTTATTGTGCCTCTGTGTTCCCATGCTTTATAAGAATGTCTTTGTTTAAAGGGAAAAAAAAAAAAAAAAGAAATATTTTAATGTGTCAATTTGTCTGAGTAGTTTTTAGACCAAAAGTCT	GTCCTTTCCCCGATGGTGTAGGCTTTGTAATGAATTAGATTTTCTGCCAATAATTGATATACAATTTATATTCTTTATTGTGCCTCTGTGTTCCCATGCTTTATAAGAATGTCTTTGTTTAAAGGGAAAAAAAAAAAAAAAAGAAATATTTTAATGTGTCAATTTGTCTGAGTAGTTTTTAGACCAAAAGTCT
NDUFS4	chr21:19051802-19151445	NDUFS4_L1	chr20:8263020-8263031	GTCTGTGGTCCTTTAGGAGAATTTTCTGGAGCTAGTCTGGGCATGGATCAAGAACTCAACCACTCTAGGTCCTGGTGTTTGCCTGCAGCAAGATGGCGGCGGTCTCAATAGATCGGA	AAGTCCAAGTCTTATGGCGCAAACTTTTCTTGGCACAAAAGAACAAGAGAATCCACAAAATAGGTTGGCACTGACTATATCTCTGTGCTTGACTGGGAATAAAGTCAGCTGTGCAGTATTTATAGTCCATGTATAATACATCTCTTAATCTCCTAATAAATTTGACCTTTAAACTGCAAAAAAAAAAAAAAA
LOC106782427	chr10:58195733-58204404	LOC106782427_L3	chr10:63182267-63182296	GTGATAGGTCAAGTTTTGATAATTGCTGCGATGGAAAATAAAACAAGAAAAGGCAGAACAGGGACCTTTCCTGCGCCGGTCCCGAACCAGCGGTTCTCCACGCACCCAGTTTCCAGCGATACGTGTCGCGCGCCGACGGAGTGGACATGGGCAGAGCGATGGTGGCCAGGCTCGGACTGGGGCTGCTGCTTCTGGCACTGCTCCTACCCACACAGATTTATTCAAATCAAACAACTGTTGCAACAACTTCGAGTAACTCCTCCCAGAGTACCTCGGCTGCCCCAAATCCAGCTACTGCCACCACCCATTCAAACGGTGGTACTCTGCAGTCAGCAAGCCAGTCTCTTTGTGATCTCGTTCTCCCTTCTACATCTCTACTGTTAAGAGACTCAGGCCAAG…	CAGTCAATATTTTTAGAGTTAGAACCTGGTCCTAAAGCTTAAAGTGGGCTTGATTCTGGAAAGTAAATCTTTTCACAACTGCCTCGATGCACAAAAACCTTTTTAAAAATAGATACTCCCTGAAGTCTTTCGTTCGCATGGTCACACACTGAAGCTTAGATGTTCCTCTATCTAATATGACCGCAGTAGTCTTGATAACCAGTCATTTTTTTTCCCCACCTTTAGAAACCTACACCGGAACAACAATCTCCTATCAGATCTTGAGCTACTGTGTGTGTGAATGCGTGAA
EEF1B2	chr18:80589681-80592260	EEF1B2_L4	chrX:13128390-13128410	GTGCAAAAAGAGTGCAGATTCTGGCCTTTTTCCGCTGCCGCGCCGCCCGCCTCGCAGCGCCATGGGGTTCGGGGACCTGAGGAGCGCTGCCGGCCTCCAGGTGCTCAACGATTACCTGGCGGACCGGAGCTACATCGAGGGGTTCGTGCCGTCGCAGGCGGACGTGGCCGTGTTCGAGGCGGTCTCCGGGCCGCCCCCCGCCGACCTGTGCCACGCGCTGCGCTGGTACAACCACATCAAGTCGTACGAGAAGGAGAAGGCCAGTCTGCCAGGAGTGAAGAAAGCTTTGGGCAAGCATGGTCCTGCGGATGTGGAAGACACCACA	GAAGAGAAAACTTGGAATAACGAGACAGATAGGGCAAAGCTGGGGGAGTGCGTCAGAAGCATTCAAGGAGACGGCTTGGTCTGGGGCTCCTCTAAACTAGTTCCAGTGGGGTATGGAATTAAAAAACTTCAAATACAGTGTGTAGTTGAAGACGATAAAGTTGGAACTGATATGCTGGAGGAGCGGATCACTGCTTTTGAGGACTATGTGCAGTCCATGGATGTGGCCGCTTTCAACAAGATCTAAAACCCGTCGTGGATCGTTGCTCTTAAATAAAAGCTTGAAAGACAAAAAAAAAAAAAAAAAAAAAAA
MTFR1	chr9:20024833-20078194	MTFR1_L1	chr3:79234214-79234227	GTGGATTAAGTGCCTAATTAGGATGGTTTTTCAACAGGTTGGAGGAAGCATGCAGTCGGTACTTTGGTCTGGGAAGCCATATGGTTCATCTCGCAGTATCGTAAGGAAAATTGGTACTAATTTATCCTTGATCCAGTGTCCAAGAGTTCAGCTTTCAGCTTACCAGCCCTCCAACCGAATGGCGCCCCAGCTACCCAGGAGAGGGGGCAGTGGCATCTTTTGCTGATGTTGGATGGGTAGCCAAAGAAGAAGGAGAGTGTTCGACAAGACAAAGTTGAAAGATTGTCGTTG	GTGGATTAAGTGCCTAATTAGGATGGTTTTTCAACAGGTTGGAGGAAGCATGCAGTCGGTACTTTGGTCTGGGAAGCCATATGGTTCATCTCGCAGTATCGTAAGGAAAATTGGTACTAATTTATCCTTGATCCAGTGTCCAAGAGTTCAGCTTTCAGCTTACCAGCCCTCCAACCGAATGGCGCCCCAGCTACCCAGGAGAGGGGGCAGTGGCATCTTTTGCTGATGTTGGATGGGTAGCCAAAGAAGAAGGAGAGTGTTCGACAAGACAAAGTTGAAAGATTGTCGTTG
PNISR	chr10:51674881-51696969	PNISR_L1	chr16:53143944-53143960	GTGTTGGAGAGGTATTACAGGAACGGTGGCGACAACGGTGTTCCGGAACCAGAGTGGGGCGTAAGTAATCTTGCTGCTATGCTTCCGAGCTGCAGTCTGAGTCAACCGAAATTTTAAACAGAAGGTGAACCTCTGAGAAAATTAAATATATTTTTAAAGTCAAGATGTGGGATCAAGGAGGACAGCCTTGGCAGCAGTGGCCCCTGAACCAGCAACAGTGGATGCAGTCATTCCAGCATCAGCAGGATCCAAGTCAGATTGACTGGGCTGCATTGGCTCAAGCTTGGATTGCCCAAAGAGAAGCTTCAGGACAGCAAAGCATGGTGGAACAACCACCAGGAATGATGCCAAATGGACAAGATATGTCTACAATGGAATCTGGTCCAAACAATCATGGGA…	AAAGACAGCAACAGTCAGGACAGTGGGGAATTTGCCCCTGACAACAGGCATATATTTAACCAGAACAATCACAACTTTGGTGGACCACCCGATAATTTTGCAGTGGGGCCAGTGAACCAGTTTGACTATCAGGTGAAAGATATTTTGTTGCTTTAATATTGTAGATGTGCACGTAATCCATTCTTTGGAAGTGTCTCATCAAGAGTACCTAAGATATGTGTTTCACTTTTCAGTCTTGCACAGATAAGCGCA
AMD1	chr10:61457217-61478943	AMD1_L1	chr15:51253264-51253273	GTTGATTCTTTGTGGCTTCAACAGTATGGCCGGCGACGTTAGCTAGCCCTTGCTCTACTCTCTCTAACGGGGAAACAGCGGACTACAAGAGACTGAACGTGTATCTGCCTCTATTTCCAACAGACTCATGTTCAACTTTCGCTCACAACAAAAAAAAAAGCCGGGAAAATTTTATTAATCCTTTTTTTAAAAAAAAAGTTAATATAAAATTATAGCAAAAAAAAAAAAAAGGAACCTGAACTTTAGTAACACAGCTGGAACAATCCGCAGCGGCGGCTGCAGCGGCGGGAGAAGAGATTTAATTTAGTTGATTTTCTGTGGTTGTTGGTTGTTCGCTAGTCTCACGGTGATGGAAGCTGCACATTTTTTCAGAAGGGACCGAAAAGCTGCTGGAGGTTT…	AATGATAGTGTAATCATTTTGAATTGTATGCATTATTATATCAAGGAGTTAGATATCTTGCATGAATGCTCTCTTCTGTGTTTAGGTATCCTATGCCACTCTTGCTGTGAAATTGAAGTGCATGTAGAAAAAATCTTTTACTCTATGAAACTTTACAACACTTGTGAAAACAATTCAATTTGGTTTACGCACAGTGTAATATTTCTCCAGGTGTCTTCCAAAATTCCCCACAGACAAGGCTTTCGTCCTCACTAGGTGTTGGCCTCAGCCTAACCACTTGGGACTGTTCTATTAAATTGCTGCCAGGATTTTACATCCAGTTACCTCCACTTTCTAGAACGTATTCTCTACTAATGTTATTGAAACCAATTTCTATTTCATACAGATGTTTTTTGCAAC…
CDC42	chr2:32712715-32758007	CDC42_L2	chr21:54228177-54228194	TAAACGGTTTTTCCTTTTTTACCAAATAATAAATGCACACGTCAAAAATTGGATAGTAAAGGCAGTGCTGCCAACGCCCCGGCGGAGAAGCTGAGGTCATCATCGCATTTGAAATATTTAAAGTGGATACAAAACTGTTTCAGCAATGCAGACAATTAAGTGTGTTGTTGTGGGCGATGGTGCCGTTGGTAAAACATGTCTCCTGATATCCTACACAACAAATAAGTTTCCATCTGAGTATGTACCAAC	TTCATTAAGAAGCTGAGGGTGGGGTGGGGGTGGGGAGAACATTTAACAACATGGGGGGACCAGTCCGGGGAATCCCCTTATTTCTGTTTTGCATATGAGGAACCCTAGAGCAGCCAACTGAGGCTGTCTAGTTTAATAAAAATCATGGCAAGAGTCTTATGAAGACTCTTCCTAAGTGTTAATAGGGATTTTATCAGCTTGTTTTGGTTGCAGTTTCCAATTTTTAAAAATGTTTCGGTAATATTCTCCACCTCCCCTAAATCCTGATTCCTGTAGATTCATTAGTGTTGAACAAGTGCTTTCTCATGTCTCAATTCTTTGTATCTGCATTCTTTTCAGATGTATTAAACAAACAAAAAACCCTTCAAAAAAAAAAAAAAAAAATTGGATAGTAAAAAA…
LOC100055813	chr9:47443756-47455692	LOC100055813_L1	chrX:22293044-22293061	TAAGTTGCTCTCTAAGCAAGAGACAAGATTTGAACCTTAGGTGTTATCCTCTTAAGATTAGTAAGTGGTAGAGTCGTCCATTTCTCCGTCAGTCAGGAAGGACGCCGGTGTTAAGGGGGAATAACTACCATGGCTTCCAGTGCTTTGACGAAACCCCAGATGCGTGGCCTTCTGGCCAAGCGTCTGCGATTTCACATCGTTGGAGCATTCATTGTATCCTTGAGTGTTGCAACTTTCTATAAGTTTGCTGTGGCTGAACCGAGAAAGAAAGCGTATGCAGATTTCTACAGAAATTATGATTCCATGAAAGATTTTGAGGAGATGAGGAAGGCTGGTATCTTTCAGAGTGCAAAGTGATTTTGGAATATAAAGAATTTCTTTGGGTTGAGTTCCACGGAA…	TAAGTTGCTCTCTAAGCAAGAGACAAGATTTGAACCTTAGGTGTTATCCTCTTAAGATTAGTAAGTGGTAGAGTCGTCCATTTCTCCGTCAGTCAGGAAGGACGCCGGTGTTAAGGGGGAATAACTACCATGGCTTCCAGTGCTTTGACGAAACCCCAGATGCGTGGCCTTCTGGCCAAGCGTCTGCGATTTCACATCGTTGGAGCATTCATTGTATCCTTGAGTGTTGCAACTTTCTATAAGTTTGCTGTGGCTGAACCGAGAAAGAAAGCGTATGCAGATTTCTACAGAAATTATGATTCCATGAAAGATTTTGAGGAGATGAGGAAGGCTGGTATCTTTCAGAGTGCAAAGTGATTTTGGAATATAAAGAATTTCTTTGGGTTGAGTTCCACGGAA…
TMEM106B	chr4:45401831-45423804	TMEM106B_L1	chr22:35525604-35525618	TACATTCGAAATCCCTGTAGACCCCAAATGATTGAATAAAGAATGGTAACAGCCCTCCCCCGTCCAGACTCCGCGGCGGCCGGGCGCTGCAGGCCCGTCGCTCCAGCTTCAGCACCCGGGACTGCGGACTCCGTGACCCTGTCTCGGGCCTGCCCGCGCCGCAGCAGCTCGGGACTGCGCAGCGCCCCACGTGCCGATATGGGAAAGTCTTTTTCTCATTTGACTTTACATTCAAATAAAGAAGAGGCTTATGATGGAGTCACATCAACTGAAAATATGAGGAATGGATTGGTTAATAGTGAAGTCCATAATGAAGATGGAAGAAATGGAGATGTCTCTCAGTTTCCATATGTGGAATTTACAGGAAGAGATAGTGTCACTTGCCCCACTTGTCAAGGA…	CTGTACCTAAAATTTTTAAAAGCCCCTAAATAGTGTGTTTCACAGGTCCTGCCATATTAGTTACAGTTTTGTGAAATTTTTTGTAATCTTCAAACATGGTCATTCATTGTACAATATTGTAAATCAATTTTGCATGGCTGTTATATAGCTTTAATAAATGTCAAAGTGGTACAGATTCAAAATAAAGTAAGTTGCTCATAAACTAAATAAAACAGGAAAATGAAATTCAGAAACCTGTAGAATGTGAATATGGTTCCAATTACATATTGGATCAGGCATAAAGTAGATTGGAAATAAAGTATATTTTGAAGCTCCAAAAAAAAAAAAAAAAAAAAAAAAAAAAAAAAAGT
LOC102150917	chr1:71227355-71303981	LOC102150917_L1	chr14:62560383-62560406	TACTGGAGGTTTTGGCCAGAGCAGTTAGGCAAGAAAAAGAAATAAAAGGCGTCTTTCCGGCTTCGTCCTGGAAGTAGGACAGTGCTGCATCTTCCAGGAGAAGAAGCTAGGGGTTTGGCGAGAACCTGGAAGC	TACTGGAGGTTTTGGCCAGAGCAGTTAGGCAAGAAAAAGAAATAAAAGGCGTCTTTCCGGCTTCGTCCTGGAAGTAGGACAGTGCTGCATCTTCCAGGAGAAGAAGCTAGGGGTTTGGCGAGAACCTGGAAGC
MEA1	chr20:42972605-42976338	MEA1_L1	chr5:89070761-89070763	TACTTAACTTTTATGTATTATATATCTGTAAATATGTCAAGATATATTCCTGTTTCTCTAAAGTACAGCCTTGGTTAATTTAAGATTTATGTTAAGTTATGTTTATGCTAATAACATAACTGATGGCAGCAGTTGTTCTAGGTGGAGACACCATGGGCCCTGAGCGTATCTTCCCCAATCAGACTGAGGAACTCAGGGCCACAGCAGGGCCCTACAGAAGGCACCGGGGATTGGAGCAGTGAGGAGCCTGAGGAAGAGCAGGAGGAAACGGGGGCAGGCCCAGCTGGCTACTCCTACCAGCCCCTGAACCAAGATCCTGAACAAGAGGAGGTGGAGCTAGGGCACCAGTGGGGGATGGAGAAGATGTAGTTGCTGATATCCAGGATCGGATCCAGGCCC…	TACTTAACTTTTATGTATTATATATCTGTAAATATGTCAAGATATATTCCTGTTTCTCTAAAGTACAGCCTTGGTTAATTTAAGATTTATGTTAAGTTATGTTTATGCTAATAACATAACTGATGGCAGCAGTTGTTCTAGGTGGAGACACCATGGGCCCTGAGCGTATCTTCCCCAATCAGACTGAGGAACTCAGGGCCACAGCAGGGCCCTACAGAAGGCACCGGGGATTGGAGCAGTGAGGAGCCTGAGGAAGAGCAGGAGGAAACGGGGGCAGGCCCAGCTGGCTACTCCTACCAGCCCCTGAACCAAGATCCTGAACAAGAGGAGGTGGAGCTAGGGCACCAGTGGGGGATGGAGAAGATGTAGTTGCTGATATCCAGGATCGGATCCAGGCCC…
RPS26	chr6:74642456-74644312	RPS26_L1	chr24:487552-487565	TAGTAATCTGTTAAGAAGCTTTGTGCTCTCTCGGGTCCGCGTTCTCAAGATGACCCAGAAAAGAAGGAACAATGGTCGTGCCAAAAAGGGCCGCGGCCACGTGCAGCCTATTCGCTGCACCAACTGCGCCCGATGCGTGCCCAAGGACAAGGCCATTAAGAAGTTCGTCATTCGAAACATAGTGGAGGCCGCAGCCGTCAGGGACATTCCTCGGAAGCGAGTGTCTTCGACGCCTACGTGCTTCCCAAGCTGTATGTGAAATTACATTACTGTGTGAGTTGTGCCATTCACAGCAAGGTAGTCAGGAATCGCTCTCGTGAAGCCCGGAAGGACCGAACACCCCCACCCAGATTTAGACCTGCAGGTGCTGCTCCACGACCTCCGCCAAAGCCCATGGGT…	TAGTAATCTGTTAAGAAGCTTTGTGCTCTCTCGGGTCCGCGTTCTCAAGATGACCCAGAAAAGAAGGAACAATGGTCGTGCCAAAAAGGGCCGCGGCCACGTGCAGCCTATTCGCTGCACCAACTGCGCCCGATGCGTGCCCAAGGACAAGGCCATTAAGAAGTTCGTCATTCGAAACATAGTGGAGGCCGCAGCCGTCAGGGACATTCCTCGGAAGCGAGTGTCTTCGACGCCTACGTGCTTCCCAAGCTGTATGTGAAATTACATTACTGTGTGAGTTGTGCCATTCACAGCAAGGTAGTCAGGAATCGCTCTCGTGAAGCCCGGAAGGACCGAACACCCCCACCCAGATTTAGACCTGCAGGTGCTGCTCCACGACCTCCGCCAAAGCCCATGGGT…
EEF1B2	chr18:80589681-80592260	EEF1B2_L1	chr11:52646604-52646604	TAGTATCGATGGTTATGCAACACTATGAAAATAAAGTACGCTTATGAATGATTTAAATAAATGTTATGTAGCCTTTTTCCGCCGCCGCGCCGCCCGCCTCGCAGCGCCATGGGGTTCGGGGACCTGAGGAGCGCTGCCGGCCTCCAGGTGCTCAACGATTACCTGGCGGACCGGAGCTACCTCGAGGGGTTCGTGCCGTCGCAGGCGGACGTGGCCGTGTTCGAGGCGGTCTCCGGGCCGCCCCCCGCCGACCTGTGCCACGCGCTGCGCTGGTACAACCACATCAAGTCGTACGAGAAGGAGAAGGCCAGTCTGCCAGGAGTGAAGAAAGCTTTGGGCAAGTATGGTCCTGCGGATGTGGAAGACACCACAGGAAGTGGAGCTACCGATAGTAAAGAC…	TAGTATCGATGGTTATGCAACACTATGAAAATAAAGTACGCTTATGAATGATTTAAATAAATGTTATGTAGCCTTTTTCCGCCGCCGCGCCGCCCGCCTCGCAGCGCCATGGGGTTCGGGGACCTGAGGAGCGCTGCCGGCCTCCAGGTGCTCAACGATTACCTGGCGGACCGGAGCTACCTCGAGGGGTTCGTGCCGTCGCAGGCGGACGTGGCCGTGTTCGAGGCGGTCTCCGGGCCGCCCCCCGCCGACCTGTGCCACGCGCTGCGCTGGTACAACCACATCAAGTCGTACGAGAAGGAGAAGGCCAGTCTGCCAGGAGTGAAGAAAGCTTTGGGCAAGTATGGTCCTGCGGATGTGGAAGACACCACAGGAAGTGGAGCTACCGATAGTAAAGAC…
NSL1	chr5:23179757-23212253	NSL1_L1	chr26:3263274-3263274	TATAAACCCCTCCCAAAATCTTCCATGATTTCTCCCCAAAAGTGGATTCGATTGAAAACTGGAAAAATGGCGGGGGCTCCCGAGTTGGTGGTCGTAGCTCCTCTGCGGGATGTGGAGAGAATGGAGACCGGGACAGACGACCGGGCCTCGGTCCCTGCCACTGCCCGAGAGGACTTCCGTGTGCGCTGCACCTCGAAGCGGGCCGTGACGGAGTTGCTAGAACTGTGCGGCCGCATCGTGCAAAAGCTCGGGGAAGC	GCGGGATGTGGAGAGAATGGCCGGGACAGACGACCGGGCCTCGGTCCCTGCCACTGCCCGAGAGGACTTCCGTGTGCGCTGCACCTCGAAGCGGGCCGTGACGGAGTTGCTAGAACTGTGCGGCCGCATCGTGCAAAAGCTCGGGGAAGCGCTGCCAGAGAAGATCCGAGAGCCCGCTCTGCGAGATGCGCAGTGGACTTTTGAGTCAGCTGTGCAAGAGAATGTCAGCATTAATGGGCAAGCGTGGCAGGAAGCTTCAGATAATTGTCTTATGGATTCCGATATCAAAGTACTTGAAGATCAGTTTGATGAAATCATAGTAGATATAGCCACGAAACGTAAGCAGTATCCCAGAAAGATCCTTGAATGTGTCATCAAAACCATAA
RPL7	chr9:13566996-13570156	RPL7_L1	chr9:23320254-23320268	TATATATGAAAAAACTATCATTAAGAAATGAAAGGGGCTCTTTTTCCGACTGGAACCATGGAGGGCGCGGAGGAGAAGAAGAAGAAGAAGCTCCCTGATGTACCAGAAACCCTTAAGAAAAAGCGAAGGAATTTCGCAGAGCTGAAGATCAAGCGCCTGAGAAAGAAGTTTGCCCAAAAGATGCTTCGAAAGGCAAGGAGGAAGCTCATCTATGAAAAAGCTAAGCACTATCACAAGGAGTATAGGCAGATGTACAGAACTGAGATCCGAATGGCTAGGATGGCAAGAAAAGCTGGCAACTTCTATGTACCTGCGGAACCCAAATTGGCGTTTGTCATCAGGATCAGAGGTATCAATGGTGTGAGCCCAAAGGTCCGAAAGGTGTTGCAGCTGCTCCGC…	TATATATGAAAAAACTATCATTAAGAAATGAAAGGGGCTCTTTTTCCGACTGGAACCATGGAGGGCGCGGAGGAGAAGAAGAAGAAGAAGCTCCCTGATGTACCAGAAACCCTTAAGAAAAAGCGAAGGAATTTCGCAGAGCTGAAGATCAAGCGCCTGAGAAAGAAGTTTGCCCAAAAGATGCTTCGAAAGGCAAGGAGGAAGCTCATCTATGAAAAAGCTAAGCACTATCACAAGGAGTATAGGCAGATGTACAGAACTGAGATCCGAATGGCTAGGATGGCAAGAAAAGCTGGCAACTTCTATGTACCTGCGGAACCCAAATTGGCGTTTGTCATCAGGATCAGAGGTATCAATGGTGTGAGCCCAAAGGTCCGAAAGGTGTTGCAGCTGCTCCGC…
LOC106782427	chr10:58195733-58204404	LOC106782427_L4	chr24:27578200-27578216	TATCATACTGACAAAGTGAATTTTATACAGAGAATCCAAGTTTAGTTTAAAAAATCAACCAGTGGACCTTTCCTGCGCCGGTCCCGAACCAGCGGTTCTCCACGCACCCAGTAGATCGGAAGAGCACACGTCTGAACT	TATCTAATATGACCGCAGTAGTCTTGATAACCAGTCATTTTTTTTCCCCACCTTTAGAAACCTACACCGGAACAACAATCTCCATCAGATCTTGAGCTACTGTGTGTGTGAAAGAACATTCCCTTTTGTTTCATATCTGGATGCTGTACCTCTGTTTTGGATTGTATATTGTGTTTGTGTATTTATGCTTTGATTCATAGTAACTTCTCATGTTATGGAATTGATTTGCATTGAACACAAACTGTAAATAAAAAATGGCTGAAAGTGCAAAAAAAAAAAAAAAAAAAAATAAA
HNRNPA1	chr6:72010907-72017407	HNRNPA1_L4	chrX:69039979-69039987	TATGATATTCATTTGGGCCCATATCATAGATCCACTAAAAACGTAACATAATGCGATTCAAGGACCTCAAACATTGAATACTCTTTTTAAAAGAAATGCAATATATCTAAATTGAATTATGGTATCAGATAAAGTTATAGATGGGAATGAAGCTTGTGTATCATCCATTATCATGTGTAATCAATAAACGATTTAATAATAAAAAAAAAAAAAAAAAAAAGAAAACATAAATTTAAATAAAAGGCAGAGAGGTAAAATCATTACTTTCAATTTATTTAGTTTATTTCTCTCTGTCTGAAGCAATCGTAGCAGTGAA	TATGATATTCATTTGGGCCCATATCATAGATCCACTAAAAACGTAACATAATGCGATTCAAGGACCTCAAACATTGAATACTCTTTTTAAAAGAAATGCAATATATCTAAATTGAATTATGGTATCAGATAAAGTTATAGATGGGAATGAAGCTTGTGTATCATCCATTATCATGTGTAATCAATAAACGATTTAATAATAAAAAAAAAAAAAAAAAAAAGAAAACATAAATTTAAATAAAAGGCAGAGAGGTAAAATCATTACTTTCAATTTATTTAGTTTATTTCTCTCTGTCTGAAGCAATCGTAGCAGTGAA
PCNP	chr19:56773807-56789936	PCNP_L2	chr10:69366730-69366749	TCAACTTTTCAGTGTTTTTGTTTCTTCATCTGAAATATGAAGAAAACTGAGACATTTCCAGTTTTAACATTCTAAATGTAGTGCGCTTTCATTTTATAAAAATATCAGAATTTGGAGGCCGCGGCGGGGAAAATGGCGGACGGGAAGGCGGGAGAGGAGAAGCCTGAGAAGCCGCAGCGAGCTGGAGCCGCCGGAGAAGCCTAAAGAAACCGTTCCAACTCTTGCTCCAAAAACCCTTTCCGTAGCAGCAGCTTTTAATGAAGATGA	GATCTATGTGTTGTAGGGTTGTGGTTTTTTAATTTTTGTATTGTATATGCATTTTTTTTAATGTGACAGTTAAACACATCTTTAAAAGTACAGTCACAGATAAAAGAAACATACAGTATGATGATTTCCTTGAAAATTCCTACAATGTTAAGTTTAGAGGCAGCTTCAGACTATTTTTTGGTGGTAACTACTTGCTGAGCTCTTTAGTAGGTAATAACTGCAGAGAAGCAGCCTGTATATAGTCCTAACACTTTGTTCACGTGCATTTAAGTTTAGAGTAAGCCCCAAGTAAAACAATGGAAATGTACATAGAACTATTAGTTCTTACTTACACGATTTAATTCTATCAAGATACTTGAATTTAACTTGCTTTAAGGTAGGCAAACTTTCCATTTTTGT…
PRDX6	chr5:9264771-9275573	PRDX6_L1	chr14:88070657-88070673	TCAATACAAGTCTGAGGAGTACACTGTAGAAATCTGTAAACTTGGCTGCCGCCGGCACCTACATCGCCAGACCTCTCTGCTGCCGCCATGCCCGGAGGTCTGCTTCTTGGGGACGAGGCTCCCAACTTCGAGGCCAATACTACTGTCGGCCGCATCCGTTTCCACGACTACCTGGGAGACTCATGGGGCATTCTCTTCTCCCACCCTCGGGACTTTACCCCGGTGTGCACCACGGAGCTTGGCAGAGCTGCAAAGCTGGCACCAGAATTTGCCAAGAGGAACGTTAAGATGATTGCTCTCTCAATAGACAGTGTTGAAGAC	TACCACTGGCAGGAACTTTGATGAGATTCTCAGAGTAGTTATCTCTCTCCAGCTGACAGCGGAAAAGAGGGTTGCCACCCCGGTTGATTGGAAGGATGGAGATAGCGTGATGGTCCTTCCAACCATCCCTGAAGAGGAAGCCAAAAAACTTTTCCCTAAAGGAGTCTTCACCAAAGAGCTCCCATCTGGCAAAAAATACCTCCGCTACACCCCACAGCCATAGGTCTCTGCAAGGAGCTGGGGCTGGAGCTGCTTGCTTAGCACAGTGAGCCGGAGGATCTCAGCTGTGCCAGTCCTGTTCTCCTGAGCAATTTCATAAAAACATCCTGGTGCGATCACAGCTGAGAGTCTTAAGGTTGCTCTACTGCTGGCTTATTAAATGAAAATGGCACTAAAAAA…
NFYB	chr28:28616518-28633779	NFYB_L1	chr4:63763675-63763693	TCACGAAAGAAATAAAAATGAACAATTGTTATTAAAGACTGAAATCCCAGCCATTTTCTGTCCAACCAAACAGCCGATTGGAGACGGGAGCCAACCAGGGCTGCATTGGAGGTCGAAATTGGGCAAAGATTAGACACGTTTTTAGACAGGTGTTCTTGAACACTACTGACAACACGAGTCTGACAGTATTTCATGACAATGGATGGTGACAGTTCTACGACAGATGCTTCTCAACTAGGAATTTCTGCAGACTACATCGGAGGAAGTCATTACGTTATACAGCCTCATGATGATACTGAGGACAGTATGAATGATCATGAAGACACAAACGGTTCAAAAGAAAGTTTCAGAGAACCAAGACATATATCTTCCAATTGCAAATGTGGCAAGGATAATGAA…	AGGTAGAAGCAATTTCCCAGATATAGCTGAACAGAAATATTTACTTTGCCAGAAGAAGCCTTTGGCGGCATATTTGGGCTAATCTGAGGTTAATAACTCCCTCACCACCCTCTCATTTAAAAAGTAATCTTTATTACAAAGAATTCAAATAGGCCAAAAAATAAAAAGTTAAAAAAA
LOC100147648	chr2:59823175-59837517	LOC100147648_L1	chr7:77924972-77924985	TCATCAAGACTAAAAACTTTTGGGGGTTTCGGCTCAACGCGCTGCGGCTCCCGCCACGTGCTCCTCCGGCTCGGCGCCGCAGCGCAGCATCTCTGGGCGGCGGCGTCGGAAGGGAATTTGAGGAGAAAATGCCGGCTGTTAGGATGCTGCAGCACGTCGTGGGCCAGCTGCTGCTGGGCCCAGCCTGTGGCTGTCGGACGTCTGCCCTGCCCGCCCGGTCTCTGGGCGCCTCCCCTTGGCAAATTCCAGCCAATGCCAACTTCCACTCTGCCTCTTTCTCTGAAACAGACCAGCCACGGGTCTTAATTACAGGGGGTCTTGGCCAGCTTGGAGTGGGACTTGCCAACTTTTTGAGAAAACGATTTGGGAAGGACAATGTGATTTTGTCTGACATAAGGA…	TCATCAAGACTAAAAACTTTTGGGGGTTTCGGCTCAACGCGCTGCGGCTCCCGCCACGTGCTCCTCCGGCTCGGCGCCGCAGCGCAGCATCTCTGGGCGGCGGCGTCGGAAGGGAATTTGAGGAGAAAATGCCGGCTGTTAGGATGCTGCAGCACGTCGTGGGCCAGCTGCTGCTGGGCCCAGCCTGTGGCTGTCGGACGTCTGCCCTGCCCGCCCGGTCTCTGGGCGCCTCCCCTTGGCAAATTCCAGCCAATGCCAACTTCCACTCTGCCTCTTTCTCTGAAACAGACCAGCCACGGGTCTTAATTACAGGGGGTCTTGGCCAGCTTGGAGTGGGACTTGCCAACTTTTTGAGAAAACGATTTGGGAAGGACAATGTGATTTTGTCTGACATAAGGA…
PDLIM1	chr1:33916358-33958847	PDLIM1_L1	chr18:66523598-66523616	TCGATGGGGAAAATACCAGCATTATGACACACTTGGAAGCTCAGAACAAAATCAAGGGCTGCACGGACAACATGACTCTCACGGTAACCAGATCTGAACATAAAATCTGGTCTCCTTTGGTGACAGAAGAAGGGAAACGTCACCCATACAAGATGAATTTAGCCTCTGAACCCCAGGAGGTTCTGCACATA	TCGATGGGGAAAATACCAGCATTATGACACACTTGGAAGCTCAGAACAAAATCAAGGGCTGCACGGACAACATGACTCTCACGGTAACCAGATCTGAACATAAAATCTGGTCTCCTTTGGTGACAGAAGAAGGGAAACGTCACCCATACAAGATGAATTTAGCCTCTGAACCCCAGGAGGTTCTGCACATA
PTP4A1	chr20:57707861-57717467	PTP4A1_L3	chr14:3200268-3200286	TCTAAACTTTATTGTTTTATCTTACACTCTTAGATCTACATACATCTGAATTGATTTCCATGTATGGTGTGAGACAGGGATCAAGATTCACTTTCCTCTCGAGCCGCAGCCGCCCCGCCACCGCCGCCACCGTCCCCTGCCCTGCCGCCGCTTGTGTCGCCGCTGCCTGTATCGCCGCCGCCTCGGGACCGGCTGTATGATTAGGCCACAATCTTCAATGAGTAAACATAGCCCTCAGTTCTGTGGTGTTCTTGGTCACACATTTATGGAGTTTCTGAAGGGCAGTGGAGATTACTGCCAGGCACAGCACGACCTGTATGCAGACAAGTGAACTGTAGAAATTCATTACTACTCCACCAAGAAGCCCCCGTAAGAGTGGTTAACCTGGACACAGAAGTG…	AGTGTGATTTTTCTTTTCCTTCTCTTCCCAACCTCTCTTGCAAAAAAAAAAAAGTGGGTTTCTGCTAATGAATTGAGCAGATATCTAATATTTTATATGCCTTTTGAGCTGTGTAACTTAATATTTGGATACTTGATAATTTGTTTTATTATGTAATTGATAAAATGGTGATGTGTATTAATGTTAGTTCAACCATATATTTATACTGTCTGGGAATGTGTGGTTATAGTTCTGTGGGAGAAATAATTTGTCAGTGTTCACCAGCTTGTAAAAATCTAGTGCGAGAGCTTAAACATCTAAATAAATAATGAAATGCAAAAAAAA
NACA	chr6:75166108-75177930	NACA_L1	chr2:36537036-36537054	TCTATATTTTCCTCCATGGTCGAATAATCATAAATACACACACACAGCTCGCTCTCTCTCTCTCTGCCGCCATCTTGGTTCCGCGTTCCCCGCACAAAATGCCCGGTGAAGCCACAGAAACCGTCCCTGCTACAGAGCAGGAGTTGCCACAGCCCCAGGCTGAGACAGGGTCTGGAACAGAATCTGACAGTGATGAATCAGTACCAGAGCTCGAGGAACAGGATTCCACACA	TGCTACAGAGCAGGAGTTGCCACAGCCCCAGGCTGAGACAGGGTCTGGAACAGAATCTGACAGTGATGAATCAGTACCAGAGCTCGAGGAACAGGATTCCACACAGGCAACCACACAACAAGCCCAGCTGGCAGCAGCAGCTGAAATCGATGAAGAACCAGTCAGTAAAGCAAAACAGAGCCGGAGTGAAAAGAAGGCACGGAAGGCTATGTCAAAACTGGGTCTTAGACAGGTTACAGGAGTTACTAGAGTCACTATCCGGAAATCTAAGAATATCCTCTTTGTCATCACAAAACCAGACGTCTACAAGAGTCCAGCTTCAGATACCTACATAGTTTTTGGGGAAGCCAAGATCGAGGATTTATCTCAGCAAGCACAGCTAGCAGCTGCTGAGAAATT…
ACTB	chr13:4381682-4385073	ACTB_L2	chr31:3677381-3677397	TCTGGACTTTTAATATAAATGCACAGTGACATTTTCTGACACTAATAATGGCCGTATTGACCGCCAACACCGCGTCCGCCCCGCGAGCAGAAGCCCCTCGCCCTCGCCGCTGCGCCGCCACCGCCGGTCTACACCGCCCCCAGCTAGCCATGGATGACGACATCGCCGCGCTCGTGGTCGACAACGGCTCCGGCATGTGCAAGGCCGGCTTCGCGGGCGACGACGCCCCCCGCGCCGTCTTCCCCTCCATCGTGGGGCGCCCCCGGCACCAGGGCGTGATGGTGGGCATGGGCCAGAAGGACTCGTACGTGGGCGACGAGGCCCAGAGCAAGAGGGGCATCCTGACCCTCAAGTACCCCATCGAGCACGGCATCGTCACCAACTGGGACGACATGGAGA…	AGGTGACAGCAGTCGGTTGGAGCGAGCATCCCCAAAGTTCTACAATGTGGCCAAGGACTTTGATTGTACATTGTTCTTTTTTTAATAGTCATTCCAAATATCGTGAGATGCATTGTTACAGGAAGTCCCTTGCCTTCCCAAAAGCCGCCCCGCGTCTCCCAAAGGAGAAGGGCCAGTCCTCGCCCGAGTCCACACAGGGCAGGGCGACAGCATTGCCCTTGTGTAAATTATGTAATCCAAATTTTTTTTAATCTTTGCCTTAATACTTGTTTTTTTGTTTTGTTTTATTTTGAATGGTCAGCCATTATGGCCCCCCTTTTTATCCCCCAACTTGAAATGTATGAAGGCTTTTGATCTCCCTGGGAGAGTTGAGGTGCGGAGGCAGCCAGGGCTTACCTG…
TSPAN7	chrX:32446641-32574984	TSPAN7_L2	chr16:45332706-45332722	TGAGAGAAACTCAAAACAAAATTTATTCAACAAAACAAAGGAATTAAGCCGCCGCCGCCGCCGCCGCCGCAGCTCTGTAGTATGGCATCGAGGAGGATG	TATTACTTCTGTTTTTCCCCAATTAATTGCTTTTGTGTTATTTTACTTCTTTCTGTATTTTTTCTTTGCATTGACATTATAGACCTCGAGGACCTCATCAAATCAATTTAAAAATGAGTGTGAAGGGGGAACAAAAGTCAAAATATTTTTAAAAGATCTTAAAAAATAATGGCTCTGTCTAGCATGCCAACAAGAATGCGTTGATATTGTGAACATTTGTGATACATGTATTAATAA
SNURF	chr1:111309537-111325439	SNURF_L1	chr18:76864057-76864073	TGAGATTTTTTTGTAACTTTTACACTTAAAACCCGGACACTGCTTAAATATGAACAATGATAAGCTATTTATATATTTCTTAAAAGTTTTCCCTCAGGCAGATTCGAGCGGCCGCCAGAGATGCCTGATGCTCTATTCTAAGGAGCGACCAGCGTCGCAATGGAGCGGCCCAGGGACCGCTTACACCTGAGACGGACTACGGAACAGCACGTACCAGAGGTTGAAGTGCAAGTCAAACGTAGAAGGACGGCCTCACTGAGCAATCAAGAGTGTCAGCTGTACCCGAGGCGATCTCAGCAACAGCAAATACCTCTGCTGGATTTCCAGGCAGAACTGAGACAGGCATTCTTAGCTGAGACACCAAGAGGTGGTTAAAACAGTATTGGAACATCCAGGTAG…	TGAGATTTTTTTGTAACTTTTACACTTAAAACCCGGACACTGCTTAAATATGAACAATGATAAGCTATTTATATATTTCTTAAAAGTTTTCCCTCAGGCAGATTCGAGCGGCCGCCAGAGATGCCTGATGCTCTATTCTAAGGAGCGACCAGCGTCGCAATGGAGCGGCCCAGGGACCGCTTACACCTGAGACGGACTACGGAACAGCACGTACCAGAGGTTGAAGTGCAAGTCAAACGTAGAAGGACGGCCTCACTGAGCAATCAAGAGTGTCAGCTGTACCCGAGGCGATCTCAGCAACAGCAAATACCTCTGCTGGATTTCCAGGCAGAACTGAGACAGGCATTCTTAGCTGAGACACCAAGAGGTGGTTAAAACAGTATTGGAACATCCAGGTAG…
RPL26	chr11:51600884-51606639	RPL26_L6	chr11:44922844-44922860	TGATGAAGATCAGGTTGTACGAGGACACTATAAAGGGCAGCAAATTGGCAAAGTAGTCCAGGTTTACAGGAAGAAATACGTCATCTACATTGAGCGAGTGCAGCGAGAGAAGGCTAATGGCACAACTGTGCATGTGGGCATTCACCCGAGCAAGGTGGTTATTACTAGACTAAAACTGGACAAAGACCGCAAAAAGATCCTTGAACGTAAAGCCAAATCTCGCCAAGTAGGAAAGGAAAAGGGCAAATATAAGGAAGAAACAATTGAGA	TGATGAAGATCAGGTTGTACGAGGACACTATAAAGGGCAGCAAATTGGCAAAGTAGTCCAGGTTTACAGGAAGAAATACGTCATCTACATTGAGCGAGTGCAGCGAGAGAAGGCTAATGGCACAACTGTGCATGTGGGCATTCACCCGAGCAAGGTGGTTATTACTAGACTAAAACTGGACAAAGACCGCAAAAAGATCCTTGAACGTAAAGCCAAATCTCGCCAAGTAGGAAAGGAAAAGGGCAAATATAAGGAAGAAACAATTGAGA
WBP4	chr17:28852134-28880175	WBP4_L1	chr1:146760562-146760580	TGTCTCCGGGGGAGGAACACGAACCTGAGCCGGACCCAGGGGCGACGCGCCGAGCGGCGGGTCCAGTCATAGTGTTGAATTTCATGAAAGAGGAAAGAATCATAAGGAAAATGTGGCAAAGAGGATCAGTGAGATTAAGCAGAAGAGCCTGGATAAGGCAAAGGAAGAAGAAAAGGCATCAAAGGAGTTTGCTGCAATGGAGGCAGCTGCCCTGAAAGCATACCAAGAGGATTTGAAAAGGCTTGGCTTAGAGTCAGAAATTTCAGAGCCAAGCATATCACCAGTAACTAGCAGTATCCCACCCACCTCTGTATCAAATCAGCAGAAAGAAAA	GGAAAAAAATAAAAACAATGATAAAGGAACTGAACCAGAAACACAGAAAGAAAAAAATACCCAGGAGCAGAATTCATCAGGTCCAAATGCAGAAAAACCCAAAACTCATAAAAAATCAAACCCATATGGAGAATGGCAAGAAATTAAACAAGAAGTTGAGTCTCATGAGGAGGTAGATTTGGAACTTCCAAGCACTGAAAATGAATATGTATCAACTTCAGAAGCTGATGTTGGTGGGGAACCCAAAGTGGTATTTAAAGAAAAAACAGTCACTTCTCTTGGAGTCATGGCAGATGGAGTGGCCCCAGTCTTCAAAAAGAGAAGAATTGAAAATGGAAAATCTAGAAATTTAAGGCAACGAGGTGATGATCAATAATTGTGAAAGAGCTTTTTGTACGT…
FAXC	chr10:51556444-51629172	FAXC_L1	chr7:50783273-50783273	TGTGTAACTGGGAAGAAATGCTGAGATTATCTAAGTTAGAAATTCTTATTCCACAGAGAACTCATTTGTTAGTATCTTATTGAAACTGTTCATCTTTGAGAGGACTGTTTGATGCCTATTGAGAATGTGGGGGAGAAGATGTAGATGGATAAGCCTGTTTTGTCTCCAGCATCATTTGGGAGGAGTGTTCGCCTCTTCTCTCTCTAGCAAGTGT	TGTGTAACTGGGAAGAAATGCTGAGATTATCTAAGTTAGAAATTCTTATTCCACAGAGAACTCATTTGTTAGTATCTTATTGAAACTGTTCATCTTTGAGAGGACTGTTTGATGCCTATTGAGAATGTGGGGGAGAAGATGTAGATGGATAAGCCTGTTTTGTCTCCAGCATCATTTGGGAGGAGTGTTCGCCTCTTCTCTCTCTAGCAAGTGT
ATMIN	chr3:29521767-29536453	ATMIN_L1	chr1:54196859-54196877	TTAAATGTCCAATGAATTGCAACCCAAAGAAGGGATAAAATTGACCTGCGAGCTCGGCCCGGCTGCCGTGCGGGAGCCATGGCGGCCTCTGAGGCGGCGGCGGCGGGGCCCGCGGCTCTGGCCTCGGGTGTCCCGGCCGTCCCGGCGGCCGCGAGGGGAGCCGCCGCCGCCTCGGGCCCGTGGGGGCCCCCGGGCCGGCTGAGGGGCAGCCGGCCGCGGCCCGCAGCGGCCGGGCAGCCGGCGGCGGGGGCGGCGGCGCCGGCCCGGGAGCTGATCCAGCCGTCGGTGAGCGAGCTGTCGCGGGCCGTGCGCACCAACATCCTGTGCACCGTGCGCGGCTGCGGCAAGATCCTGCCCAACAGCCCCGCGCTCAACATGCACCTGGTCAAGAGCCACCGC…	TAAGGAGAGGACTAATAATTCATTAAAGTAAGCTGATGGTGTTGCTACTAATTCCTATCCCGTAGGAGCATTGCTGAGATGGGTAAATAACATATCCTGGGCAGATGAACTCAACCTGGTAGATGAACGTTTGCTTTGGTCACAGTTGCATACCTATGAATATGGGTTTCAAAACAACAATAACTCATTAACTTAGCATTTCATTGTTTTAGAATTGTAACTGCCTTAATGTTCAAACATCTATTCAAGTCCTCCTAGTAAAGGAGAAATGCATGTCTGTTTATGTTTTTTGTAAATATAAATGCAGTGATCTGCGGCTTTAAAAACAATTGTTTCTGTGGCCATGTTTGTTAATCCAGCCAATAGAGTTATTTACAGAAAAATGGAGCATGTAATAGT…
HSPA8	chr7:30897972-30902571	HSPA8_L1	chr16:15953361-15953378	TTAAGGTTTTGTTTCTTTCGCACTCTTGCTCCCTGCCTCTCTCTTGTTTGCATGTTCTCTCTGTGTCTTTCTTTCCATTTATTTTCTAAACCATTTAAAAGTAAGTTGCAGGGCTCTCATTGAACGCGGCTGCAGCTTTCTAGGTTCGCGTCGTTTTCGCAGCCTGAGCCGGTCTACGCTCAAGCAACCATGTCTAAGGG	AGGAAGAATTTGAACATCAGCAGAAAGAGCTGGAGAAAGTTTGCAACCCCATCATTACCAAGCTGTACCAGAGTGCAGGAGGCATGCCAAGAGAAATGCCTGGGGGTTTCCCTGGTGGTGGAGCTCCTCCATCTGGTGGTGCCTCCTCTGGACCCACCATTGAAGAGGTGGATTAAGCCAACCCGAGCATAGATTTAGCATTGTTCCACATAAAACAATTGAAGGACCCAAATTTGTAGCAAATTCCATGGCAGTTTTAAAGTTGAGCTGCTATAAA
VAMP3	chr2:43251726-43264960	VAMP3_L1	chr2:94680756-94680769	TTACAGGAAAAGTAATCCTTATTAGCAAGAGAAAATTCTTATCTTAAAAAAGATTTTAGGCAGCCGCTCCGCTCAGGTCCCCGGCCTCCGGTGCCGCTGCGCCACTCAGTAGACCCTCGCCCGCAGCCGCCGCCGCCAAAATGTCTACAGCTGCGCCTGCAGGTGCAAGCTCTGCCTCTGGCAGTAGTCGAAGACTTCAGCAGACACAGAATCAAGTGGATGAGGTGGTGGACATCATGAGAGTCAACGTGGATAAGGTACTGGAAAGAGATCAGAAGCTCATCTGAGTTAGATGACCGTGCAGATGCACTGCAGGCAGGAGCTTCCCAATTTGAAACAAGTGCTGCCAAGTTGAAGAGAAAATATTGGTGGAAGAACTGCAAGATGTGGGCAATAGGG…	TTACAGGAAAAGTAATCCTTATTAGCAAGAGAAAATTCTTATCTTAAAAAAGATTTTAGGCAGCCGCTCCGCTCAGGTCCCCGGCCTCCGGTGCCGCTGCGCCACTCAGTAGACCCTCGCCCGCAGCCGCCGCCGCCAAAATGTCTACAGCTGCGCCTGCAGGTGCAAGCTCTGCCTCTGGCAGTAGTCGAAGACTTCAGCAGACACAGAATCAAGTGGATGAGGTGGTGGACATCATGAGAGTCAACGTGGATAAGGTACTGGAAAGAGATCAGAAGCTCATCTGAGTTAGATGACCGTGCAGATGCACTGCAGGCAGGAGCTTCCCAATTTGAAACAAGTGCTGCCAAGTTGAAGAGAAAATATTGGTGGAAGAACTGCAAGATGTGGGCAATAGGG…
PRDX3	chr1:13392425-13401513	PRDX3_L1	chr14:41851609-41851609	TTAGAAGTGTATTTTAAAAAGAATCACAAGACACAGAAGATGGCGGCCGCGGTGGGAAGGTTGCTCCGGGCTCCGATTGCCCGACGCGTGAGCGCCATTCCTTGGGGCATTGCTGCCTCTGCAGCCCTTAGGCCTGCTGCTTCTCAAAGAACGTGCTTGACAAATGTATTGTGGTCTGGTTTCAATCAAGCGAAACTCGCCTTTAGCACCAGTTCCTCATACCATGCCCCTGCCGTCACCCAGCACGCACCCTATTTTGAGGGGACAGCCGTTGTCAAGGGAGAGTTCAAAGAACTAAGCCTTGATGACTTTAAGGGGAAATATTTGGTGCTCTTCTTCTATCCCTTGGATTTCACCTTTGTGTGCCCTACAGAGATTGTTGCTTTTAGTGACAAAGCC…	GTTTTAAGTTGTTAGCATCAGGGGTCTAATTTAACTCTTGCAATGGATGTATATGTGATTGAAACAAACGTGAATCATATTTTTAAAGAAACGTGGTGGCAAAGTGACTTAACTGATCATGCATGGTCCCCATTACTGAGATTTATAGTGTTTATAGATATTCTACTTATTTTGTTAGCTGACTTAATGTCTACATACATTTCTAGATATTGATTGGGTGTAATTATGAAGGATATTTATTGAATCCAGGTATTACATTTTGAAATCATTGTAGTTATTTTCCTTTCTGAAGTGCTCAATAGAAAGTATATAATAAAAAATAAACATATTTTAAAATAAAAAAAAAAAAAAGAAAATCACAAGTT
RPS8	chr2:13677803-13680549	RPS8_L7	chr30:6262652-6262670	TTATTGCTTAATTGTTACAATATTTCAGTTTGGGGTGATGAGAAACTTTTGAAAATAGACGCTAGTGGTCTCTTTCCAGCCGGCGCCGAGCGATGGGCATCTCTCGGGACAACTGGCACAAGCGCCGCAAGACCGGGGGCAAGAGAAAGCCCTACCACAAGAAGCGGAAGTATGAGCTGGGCCGGCCCGCGGCCAACACGAAGATTGGCCCCCGCCGCATACACACAGTCCGCGTGCAGGGAGGCCACAAGAAGTACCGGGCCTCTTGAGGTTGGACGTGGGGAACTTCTCCTGGGGCTCCGAGTGTTGTACACGCAAAACAAGGATTATTGATGTTGTCTACAATGCTTCCAACAATGAATTGGTCCGCACCAAGACCCTGGTGAAGAACTGCATCGT…	TTATTGCTTAATTGTTACAATATTTCAGTTTGGGGTGATGAGAAACTTTTGAAAATAGACGCTAGTGGTCTCTTTCCAGCCGGCGCCGAGCGATGGGCATCTCTCGGGACAACTGGCACAAGCGCCGCAAGACCGGGGGCAAGAGAAAGCCCTACCACAAGAAGCGGAAGTATGAGCTGGGCCGGCCCGCGGCCAACACGAAGATTGGCCCCCGCCGCATACACACAGTCCGCGTGCAGGGAGGCCACAAGAAGTACCGGGCCTCTTGAGGTTGGACGTGGGGAACTTCTCCTGGGGCTCCGAGTGTTGTACACGCAAAACAAGGATTATTGATGTTGTCTACAATGCTTCCAACAATGAATTGGTCCGCACCAAGACCCTGGTGAAGAACTGCATCGT…
RPSA	chr16:47544493-47549931	RPSA_L1	chr3:33817053-33817070	TTCCCCACCTGTGAAATGGAGGGTTTGGATTAGCAAACAGATGGAGACCCACTTGCATGAGGCTCGGTGTCGGGGGGTGGGACGCAAGATAACAAGACCCAGCCTTTCCGCGCTGCCCGGCGAGGGGTCCATACGGCGTTGTTCTGGGTTCCCGTCGTAACTTAAAAGGGAAGCTTTCACAATGTCTGGAGCCCTTGACGTCCTGCAAATGAAGGAGGAGGATGTCCTCAAATTCCTTGCAGCAGGAACCCACTTAGGTGGCACCAACCTTGACTTCCAGATGGAACAGTACATCTACAAAAGGAAAAGTGAT	GGAGTGCTCAGCCTGCCACTGAAGACTGGTCTGCAGCTCCCACTGCTCAGGCCACTGAGTGGGTAGGAACAACCACTGAGTGGTCTTAAGCTGTTCTTCTACAAACTCGGAAAATGGAAATAAGGTTGACGGAAAATAAACAAG
VDAC1	chr14:41013198-41039099	VDAC1_L1	chr20:54422399-54422415	TTCTACATGGATGATATTGCAGAGTAATAAAACAGTTAATGAGGTGGCCGCCACCGCCTCTAAGAAGATGGCTGTGCCTCCCACCTATGCTGATCTTGGCAAATCTGCCAGGGACGTCTTCACCAAGGGCTATGGATTTGGCTTAATAAAACTTGATTTGAAAACAAAATCTGAGAATGGACTGGAATTTACAAGCTCAGGTTCAACCAACACTGAGACCACCAAAGTGAGGGGCAGTCTAGAAACCAAGTACAGATGGACCGAATATGGTCTGACGTTTACAGAGTAATGGAACACCGACAACACACTAGGCACGGAGATTACTGTGGAAGACCAGCTTGCACGTGGACTGAAGCTGACCTTTGATTCATCCTTCTCACCAAACACTGGGAAAAAAAA…	TGAAAGGGACTTTTTTGGACAGATCTTCATGACCTGTTTCCACCCCAGTCCATCACCTCTTTTAGTCTGCAGGGCGTGGTGGCTGTTTGTTTTGTGCCATTTTGGGGTGGAGAAGGTGGATGTGATGAAGCCAATAATTCAGGACCTAATTCCCTCTCATGTTGTGGTTTTTTTGCCCTTGCCCTTTGCACCAGAGTATAAAATAGCTTCTAAGAGCTCCAGCTGCAAGCTGGGAAGAGTCTCTGTGACTGTAATCACATGAGGACAACACTCGGATCTAAATTGGACTTCTGTTGTATTCTCGCCACTCAGTTTATTTTTTAGTAGTTTAATGGGTACATTTTAGAGTCTTCCATTTTGTGTGGAATTCAAATGCTGTAATTAACATCACTTAAAATA…
LOC100066257	chr7:49632705-49665644	LOC100066257_L1	chr1:30112955-30112976	TTCTCATAAACTAGTACAACTAAAAGAAGTTAGATTGCTTAAAAGTCAGAACCTTGAGGGTTAAGGGCTCCTCGTGGCTCAGCCCCCTGTTGTGTCGAGTTGTGACCTGTAGCGACCGCAGTGTCCTAGGAAGGACTCGGGGGACCCGGGAGCCTTAGAAATGGACTCAGTGGCCATTGAGGATGTGGCTGTGAACTTCACCCCAGAGGAGTGGGCTTTACTGGATCCTTCACAGAGGAGACTCTACAGAGATGTGATGTGGGAAACCTTCAGGATCCTGGCCTCAGTAGGAATAACGTGGGAAGATCATGATGTTAAAGATCAGTGCAAAGACCAGGGGAGAAAACTACGAAAGCATATGGTAGGGAGACTCTGTGAAAGTGAAGAGGGTAGTCAATG…	TATATGAGCTTCTAAAAACTGTCAGCATGACAGTGTTGTTATAAACGTAATAAATATGTTGTATTGATCAAGCCTCTATCTTAAAGTGCAACATTGGACTGTGGATTTCTATTAATTACTTCAGAAATGAATATTGAGTTGAGATGATTCTGCTGGTCATCTTTCATAAATAGTACATAACATTCATAGGTAGTGCTTTTCTCTTGAATCAGTTAATTATATTCTATCTTTAGTTTTTTCATAATGTTTTAATTGTTCTGTTAGGGAGCCATTGAAAAATGACAGTTTGTATGTGTCATGATTTTGTCACTTGCCTTGTATTTACAGTTCCTGCATGTGCCTAATTCATTGTACATATTGTACATTTTTTACAGACACCTCCTTTTGGGGGTGGATGGT…
SPCS2	chr7:71261029-71281485	SPCS2_L1	chr1:57682477-57682492	TTGAAACAGTAATCAAAAACCTCCCCAAAAAATAAAACTCCAGGACCAGATGGCTTCTCTGGAGAATTCTACCAAACACTCAAAGATTTAATACTTATCCTTCTGAGATGTAGAGGCAGACAAGATGGCGGCGGCGGCTGCACAGCGCGGGAGAACTGGAGGTGGCAGAGGCAGTAGTGGGGCTGGCGGTGGCTCAAGCTGTGCGACAGGCAGTAGCCGCAGCGGGTTGTTGGATAAGTGGAAGATTGATGATAAGCCTGTGAAAATTGACAAATGGGATGGATCAGCTGTGAAAAATTCTTTGGATGATTCTGCCAAGAAGGTACTTCTGGAAAAGTACAAGTATGTGGAGAATTTTGGTCTCATTGACGGTCGCCTCACCATCTGTACCATCTCCTG…	GACTTCCTCCTTCGTACCTAGCAGTACTTTATAATAGTATAGCTTTGTGCCATGCCGCATTTGAAGACTCAGTTTTTAAAATTAACCTGTTACTGACTTTATTGTGTTAATTCCTGTTTCAACAGCTGTTTCCCTTAATTCAGGATACAACTTCTTGTGTACAACTTTACTTCACACACCATTTTTGTGGGTGTGTATATATCTGACTTGGTGAGAATTGGGAACAAAAAAACACAGCTTTTTAATCTGTTTAAAACAGACCTTCTGCCTGTTACATTTTGCGCTCTTAACCAATTAAAGAAGCCAATGACATTTTTAGTTTTATATTGTCTGTGTTTTCCACTAGTATATCCCTGTTGATTTGTTTGTGCCCTTTATTAACTGCCATTTTCTAAAATT…
LOC100034005	chr8:71511121-71515088	LOC100034005_L1	chr6:8094909-8094921	TTGACACACACAGCTGGATTTTAATCAAAATTAGGATAAAACTACCCTCTTCACGTCTGTGGCCTGAGGTGATCTCCGAAAATGGTTCGCTACTCACTTGACCCAGGAACACCCTACAAAATCATGCAAATCAAGAGGTTCGAATCTTCTGTGTCCACTTTAAGAACACTCGTGAAACTGCCCAGGCCATCAAGGGTATGCACATCCGAAAAGCCACCAAGTATCTGAAGGATGTCACTTTAAAGAAGCAGTGCGTGCCGTTCCGTCGATACAATGGCGGCGTTGGTAGGTGTGCCCAGGCCAAACAGTGGGGCTGGACACAGGGTCGGTGGCCCAAAAAGAGTGCTGAATTTTTACTGCACATGCTTAAAAATGCAGAGAGTAATGCTGAACTTAAGG…	TTGACACACACAGCTGGATTTTAATCAAAATTAGGATAAAACTACCCTCTTCACGTCTGTGGCCTGAGGTGATCTCCGAAAATGGTTCGCTACTCACTTGACCCAGGAACACCCTACAAAATCATGCAAATCAAGAGGTTCGAATCTTCTGTGTCCACTTTAAGAACACTCGTGAAACTGCCCAGGCCATCAAGGGTATGCACATCCGAAAAGCCACCAAGTATCTGAAGGATGTCACTTTAAAGAAGCAGTGCGTGCCGTTCCGTCGATACAATGGCGGCGTTGGTAGGTGTGCCCAGGCCAAACAGTGGGGCTGGACACAGGGTCGGTGGCCCAAAAAGAGTGCTGAATTTTTACTGCACATGCTTAAAAATGCAGAGAGTAATGCTGAACTTAAGG…
GPN3	chr8:23870600-23882492	GPN3_L1	chr14:71377690-71377704	TTGAGGGCACGCCGTGTTCCCGGAACTCAGAGGGCGTCGCGCGAAGGCTGAAGGGAGCTTGGGGGTCCGGCTGCTCGTCCTGTGGTGCGGGGGGCGCCGGAACCGGGGAGCCGGCATGCCTCGCTATGCGCAGCTGGTCATGGGTCCCGCCGGCAGCGGGAAGAGCACCTACTGTGCCACCATGGTCCAGCACTGTGAAGCCCTCAATCGGTCTGTCCAAGTTGTGAACCTAGATCCTGCAGCAGAACACTTCAACTACCCCGTGATGGCTGACATCCGGGAACTGATCGAGGTGGACGATGTAATGGAGGACGGTTCTCTGCGGTTCGGTCCTAATGGAGGATTGGTATTTTGCATGGAGTACTTTGCCAATAATTTTGACTGGCTAGAGAACTGTCT…	ATTCTGAACCTACTGCTGTTGAAAGTGGAATCTTTTAGTATTATTTTAACTGCATCAATTTAGATTTTAAAAGGCAAAATTGAAAAGAATGCACATAGATTTGTATATAATATAAATTAGCACCTGTGGTATAATTAAGACCAGTCTACCTTTATTTTTACTGTTTGATTTTTGTTATTTTTGAAGGTTTTTTTGGAGGGGCAGTAATTAATTGTAACAAATATACATATGTCTGTCCAAAGGGAAAAATCTGGAAGAATATAGATATGATCGTTGCTTATCTGAATCTTCCAGTTTTCCTACATTGAAAATGTATTATTTGTATAATTAAAAGATGAAAAGTATGTTTTAAGATATGTGTATATAAATAAAAGAAACAGAAAGATAGCACCAAAAAAA…
MFF	chr6:15413074-15446941	MFF_L1	chr27:39551361-39551488	TTGCAGAGGGTTGAGTGTGTTCAATACTGTTCTGAGAAGAACCTGCCTTTGAAAGATCCCGTGAGCGTCTCTCCCGGCCCGCTGCGGGCCGCTCCGGCGGGTGCCTTGGCCGGGCGCCTCCATGCGCTCCGCCAACGGCCTCTGAGAGCGCCCACCCGAGCGCCC	TTGCAGAGGGTTGAGTGTGTTCAATACTGTTCTGAGAAGAACCTGCCTTTGAAAGATCCCGTGAGCGTCTCTCCCGGCCCGCTGCGGGCCGCTCCGGCGGGTGCCTTGGCCGGGCGCCTCCATGCGCTCCGCCAACGGCCTCTGAGAGCGCCCACCCGAGCGCCC
LOC102147707	chr9:18982017-18986453	LOC102147707_L3	chr1:131029632-131029647	TTTTGACCTTTTGTATATTTCCTTTGGAGAAATGTCTGTTCAAGTTCTTTGCTCATTTTTGTTTTGTTTTGTTTTGTTTTTTTTGGAGGAAGATTAGCCCTCAGCTAACTACTGCCAGTCCTCCTCTTTTTGCTGAGGAAGCCTGGCTCTGAGCTAACATCCGTGCCCATCTTCCTCTAGTTTATACGTGGGACGCCTACCACAGCATGGCTGCCAAGCAATGCCATGTCTGCA	TACCACAGCATGGCTGCCAAGCAATGCCATGTCTGCACCCGGGATCCGAACCAGTGAACCCCGGGCCGCCAAGAAGCGGAACGTGCGAACTTAACCTCTGCGCCACCGGGCCGGCCCCTCTTTGCTCATTTTTTAATTGATGTGTTTGTCTTTTTGTTGTTGAGTTGTTTATAAATTTTGGATATTAGACCCTTATCAGATATATTACTTTAAAATATTTTCTTCTATTCT
RBPMS	chr27:13917092-14088373	RBPMS_L1	chr16:84041693-84041693	TTTTGGTACAGGTTATAAAAATAACGTGTACTCCATGTCCGAAAAGAATACTGAAGACAGCTCGTTGCGCAGTAGTGCTCGCGGCTTCCCCTTTCGGTCTTCGGAGCCGGCAGCCCTCTCTCGTGCTGAGCTGCTAGGAAGCCCCTGTCGGCGAGCTCGTAGGAGCCAGGAAGCGTCGCCCTCCCCCCCGATTCTCACCAGGGAAGAAAAATGGTTGAAGCAGATCGCCCAGGAAAGCTGTTTATTGGTGGCCTCAACACAGAAACAAA	GTAAAATCAAACAGAAAACTCAATATTCTCAGACAAAAAAACCTGAGATCAGATGCTTATGTAAGAAAAGTGCTATTCACCCAGTAAACCCAAAACAAGTGGATAATGCTGGCCATATTGCCTTTCTGACATGTCCTTGGGAATCGACAAGAACCTCCCCTTTCCCCCTCCCCCAATAAGACCATTTAAGTGTGTTGTTAAGCAACTACAGAATACTAAATAAAAAGTTTGGCCAAAACCAACCATGAAGCTGCAAAAAAAAAAAAAAAAAAAAAAAAAAAAAAAAAAAAAAAAAAAAA
GPBP1	chr21:15963720-16057126	GPBP1_L1	chr1:14984093-14984108	na	na
RTF1	chr1:148716273-148757714	RTF1_L1	chr1:18416295-18416307	na	na
RCBTB1	chr17:21436512-21487749	RCBTB1_L1	chr1:24320515-24320530	na	na
FAM76B	chr7:7304467-7324978	FAM76B_L1	chr1:25829806-25829818	na	na
C14H5orf15	chr14:41041832-41056052	C14H5orf15_L1	chr1:37807404-37807404	na	na
HIGD1A	chr16:44916017-44924807	HIGD1A_L1	chr1:47924114-47924126	na	na
SEC62	chr19:12765231-12791909	SEC62_L1	chr1:52808570-52808587	na	na
CSNK2B	chr20:32295214-32299983	CSNK2B_L1	chr1:77543075-77543075	na	na
PAIP1	chr21:23802958-23848475	PAIP1_L1	chr1:113342697-113342709	na	na
USP39	chr15:19525220-19555849	USP39_L1	chr1:129109716-129109716	na	na
ZFAND2A	chr13:856872-866364	ZFAND2A_L1	chr1:136570744-136570744	na	na
FKBP3	chr1:182440411-182454455	FKBP3_L1	chr1:137917943-137917956	na	na
TAX1BP3	chr11:47553685-47559775	TAX1BP3_L1	chr1:139352793-139352793	na	na
AP1S2	chrX:12176171-12203079	AP1S2_L1	chr1:163574309-163574309	na	na
NCOA4	chr1:81658768-81679432	NCOA4_L1	chr2:1951678-1951691	na	na
PIK3CB	chr16:74858269-75027841	PIK3CB_L1	chr2:6209762-6209762	na	na
MCFD2	chr15:53073117-53083074	MCFD2_L1	chr2:7651437-7651454	na	na
APPL1	chr16:32545190-32578770	APPL1_L1	chr2:26231149-26231175	na	na
CBFB	chr3:18229170-18278754	CBFB_L1	chr2:39588683-39588700	na	na
GCSH	chr3:29562957-29576903	GCSH_L1	chr2:42341281-42341281	na	na
SIRT5	chr20:13723101-13758314	SIRT5_L1	chr2:57407208-57407208	na	na
ARF4	chr16:32277293-32296747	ARF4_L1	chr2:65498344-65498349	na	na
UBP1	chr16:52485456-52538398	UBP1_L1	chr2:70211878-70211894	na	na
RCC2	chr2:36430916-36455031	RCC2_L1	chr2:98808543-98808543	na	na
NUDT19	chr10:4091564-4098940	NUDT19_L1	chr2:99329490-99329507	na	na
LOC102147707	chr9:18982017-18986453	LOC102147707_L2	chr3:8988210-8988237	na	na
PRKAA1	chr21:26056130-26089001	PRKAA1_L1	chr3:11857726-11857733	na	na
CCDC43	chr11:19007422-19018319	CCDC43_L1	chr3:12927961-12928031	na	na
ENY2	chr9:55514775-55524309	ENY2_L1	chr3:52613118-52613140	na	na
LOC102149611	chr7:79861222-79919501	LOC102149611_L1	chr3:73016970-73016987	na	na
CCL15	chr11:37585631-37589469	CCL15_L1	chr3:81892923-81892971	na	na
UCHL1	chr3:88503767-88515067	UCHL1_L1	chr3:83986503-83986521	na	na
LOC100058290	chr5:55021303-55026193	LOC100058290_L1	chr3:85781280-85781296	na	na
NAP1L4	chr12:35134393-35183636	NAP1L4_L1	chr3:103045011-103045027	na	na
GAPDH	chr6:35091754-35096110	GAPDH_L1	chr4:7676026-7676043	na	na
MTHFD2	chr15:29792769-29811219	MTHFD2_L1	chr4:45816018-45816036	na	na
TDRD6	chr20:46142981-46156728	TDRD6_L1	chr4:46984003-46984003	na	na
SH3RF1	chr2:66321759-66506737	SH3RF1_L1	chr4:74663611-74663617	na	na
LMBR1L	chr6:67787232-67798749	LMBR1L_L1	chr4:90294570-90294728	na	na
RPS8	chr2:13677803-13680549	RPS8_L2	chr4:92353858-92353941	na	na
RPSA	chr16:47544493-47549931	RPSA_L2	chr4:92666918-92666931	na	na
RPL39	chrX:98954267-98957848	RPL39_L1	chr4:101595538-101595553	na	na
C3H4orf48	chr3:120029688-120030992	C3H4orf48_L1	chr5:1156893-1156906	na	na
TSPAN6	chrX:83393060-83400003	TSPAN6_L1	chr5:1649070-1649071	na	na
FKBP5	chr20:36547374-36672623	FKBP5_L1	chr5:41718655-41718655	na	na
ADNP	chr22:39711591-39746585	ADNP_L1	chr5:51182569-51182569	na	na
RACK1	chr14:501607-506382	RACK1_L1	chr5:62102578-62102595	na	na
TUBB	chr20:30654395-30658909	TUBB_L1	chr5:69628208-69628223	na	na
AKR1B1	chr4:88517898-88534954	AKR1B1_L1	chr5:69946053-69946053	na	na
ST13	chr28:38528322-38555035	ST13_L1	chr5:75793059-75793076	na	na
LOC111772731	chr1:3500374-3537458	LOC111772731_L1	chr5:75805390-75805402	na	na
FUT8	chr24:11904846-12182178	FUT8_L1	chr5:81648700-81648708	na	na
FXN	chr23:20943295-20965096	FXN_L1	chr5:88325137-88325137	na	na
IKZF5	chr1:9947615-9966727	IKZF5_L1	chr6:18056708-18056724	na	na
RPL26	chr11:51600884-51606639	RPL26_L2	chr6:28027596-28027596	na	na
TBL1XR1	chr19:18945670-19111186	TBL1XR1_L1	chr6:36349307-36349327	na	na
DNAJB4	chr5:81756821-81801480	DNAJB4_L1	chr6:49045858-49045874	na	na
MALSU1	chr4:55062443-55096446	MALSU1_L1	chr6:59780038-59780056	na	na
HNRNPA1	chr6:72010907-72017407	HNRNPA1_L1	chr6:60749066-60749083	na	na
UBA52	chr21:3829145-3831844	UBA52_L5	chr6:61956104-61956123	na	na
UMAD1	chr4:41454663-41670968	UMAD1_L1	chr6:81549949-81549949	na	na
TMEM185A	chrX:122854502-122892525	TMEM185A_L1	chr6:84672878-84672893	na	na
FAM136A	chr15:33223346-33227867	FAM136A_L1	chr6:85418340-85418358	na	na
C12H11orf74	chr12:3039132-3101098	C12H11orf74_L1	chr7:9962321-9962321	na	na
OVOL2	chr22:6919085-6946378	OVOL2_L1	chr7:17335672-17335689	na	na
PNRC2	chr2:31140054-31143607	PNRC2_L1	chr7:20447219-20447234	na	na
CDC5L	chr20:44136461-44186349	CDC5L_L1	chr7:36079828-36079828	na	na
MSANTD3	chr25:6985044-7009910	MSANTD3_L1	chr7:47336189-47336189	na	na
B3GNT2	chr15:40128515-40161424	B3GNT2_L1	chr7:49369667-49369667	na	na
TRIT1	chr2:18210215-18252900	TRIT1_L1	chr7:55238470-55238541	na	na
LOC106782427	chr10:58195733-58204404	LOC106782427_L1	chr7:63429857-63429874	na	na
DPH3	chr16:66910106-66914912	DPH3_L1	chr7:75521631-75521631	na	na
DERL2	chr11:49491777-49506283	DERL2_L1	chr7:80665979-80665996	na	na
LOC100630758	chrX:60876404-60880643	LOC100630758_L1	chr7:96398827-96398845	na	na
ING3	chr4:77496363-77520299	ING3_L1	chr8:1645904-1645911	na	na
PLEKHA5	chr6:47187378-47418425	PLEKHA5_L1	chr8:7330927-7330927	na	na
MORF4L1	Contig84951:48783-116686764	MORF4L1_L1	chr8:8545467-8545479	na	na
CKAP2	chr17:19010277-19026548	CKAP2_L1	chr8:14989506-14989522	na	na
LOC106782427	chr10:58195733-58204404	LOC106782427_L2	chr8:23688377-23688395	na	na
TRIM59	chr19:3367915-3373660	TRIM59_L1	chr8:36562123-36562138	na	na
SERPINB1	chr20:3551439-3591824	SERPINB1_L1	chr8:37171115-37171133	na	na
LOC100064626	chr7:47125812-47162702	LOC100064626_L1	chr8:41657717-41657735	na	na
LOC100629578	chr20:32434956-32437397	LOC100629578_L1	chr8:41796050-41796066	na	na
UBE2N	chr28:19877181-19912414	UBE2N_L1	chr8:42163362-42163378	na	na
OST4	chr15:70159788-70160961	OST4_L1	chr8:43029554-43029569	na	na
RPS8	chr2:13677803-13680549	RPS8_L3	chr8:43117702-43117717	na	na
SEC23A	chr1:177006508-177059789	SEC23A_L1	chr8:45873059-45873059	na	na
STMP1	chr4:89924132-89940437	STMP1_L1	chr8:46449278-46449291	na	na
LOC102149407	chr3:21908421-22042417	LOC102149407_L1	chr8:54537402-54537402	na	na
DCAF13	chr9:50448031-50479221	DCAF13_L1	chr8:77452504-77452520	na	na
S100A10	chr5:41971881-41981754	S100A10_L2	chr8:83423392-83423410	na	na
ELAVL2	chr23:41947731-42079872	ELAVL2_L1	chr8:84272696-84272712	na	na
PCMT1	chr31:17056958-17109927	PCMT1_L1	chr9:8019107-8019123	na	na
HNRNPA1	chr6:72010907-72017407	HNRNPA1_L2	chr9:8301944-8301956	na	na
RPL26	chr11:51600884-51606639	RPL26_L3	chr9:19048671-19048686	na	na
LOC102148941	chr6:39210308-39227383	LOC102148941_L1	chr9:48220881-48220881	na	na
FECH	chr8:78396385-78430158	FECH_L1	chr9:48277097-48277113	na	na
LDHB	chr6:49078301-49100133	LDHB_L1	chr9:49343612-49343627	na	na
MAP1LC3B	chr3:34760936-34771366	MAP1LC3B_L2	chr10:10086752-10086755	na	na
HNRNPR	chr2:31659150-31692063	HNRNPR_L1	chr10:10529916-10529919	na	na
RPL5	chr5:68961333-68970600	RPL5_L1	chr10:15291774-15291774	na	na
UBE2D3	chr3:37714751-37781321	UBE2D3_L1	chr10:21055817-21055823	na	na
LDHB	chr6:49078301-49100133	LDHB_L2	chr10:31612972-31612972	na	na
EIF4E3	chr16:20013844-20090854	EIF4E3_L1	chr10:34594738-34594756	na	na
PCNP	chr19:56773807-56789936	PCNP_L1	chr10:56212149-56212165	na	na
RHOA	chr16:39272730-39328240	RHOA_L1	chr10:62849683-62849683	na	na
ANP32B	chr25:4995274-5020199	ANP32B_L1	chr10:68457197-68458923	na	na
UBA52	chr21:3829145-3831844	UBA52_L2	chr11:30572397-30572415	na	na
CDIPT	chr13:20535821-20540587	CDIPT_L1	chr11:36908033-36908050	na	na
CCDC43	chr11:19007422-19018319	CCDC43_L2	chr11:44373150-44373165	na	na
TIGAR	chr6:33121799-33148664	TIGAR_L1	chr12:2780648-2780664	na	na
CDC20	chr2:14927806-14931956	CDC20_L1	chr12:5470141-5470158	na	na
CENPN	chr3:29493671-29519099	CENPN_L1	chr12:19671841-19671844	na	na
UBXN4	chr18:19637770-19673097	UBXN4_L1	chr13:1935166-1935185	na	na
RPL7	chr9:13566996-13570156	RPL7_L2	chr13:12700284-12700331	na	na
LSM3	chr16:4510390-4527914	LSM3_L1	chr13:19014163-19014239	na	na
HNRNPDL	chr3:56090979-56096396	HNRNPDL_L1	chr13:25274118-25274135	na	na
MFSD1	chr19:4813593-4836409	MFSD1_L1	chr13:29565445-29565445	na	na
GNPAT	chr1:80574739-80608152	GNPAT_L1	chr13:36115483-36115513	na	na
SET	chr25:32454425-32465699	SET_L2	chr14:2083397-2083397	na	na
CCDC58	chr19:39641921-39664693	CCDC58_L1	chr14:9387968-9387985	na	na
SNRPB2	chr22:8005944-8016458	SNRPB2_L1	chr14:35120857-35120872	na	na
RUFY3	chr3:65971833-66051466	RUFY3_L1	chr14:41061339-41061357	na	na
TPM3	chr5:40111924-40138319	TPM3_L1	chr14:42334820-42334820	na	na
TMEM170A	chr3:25019679-25037324	TMEM170A_L1	chr14:50032132-50032150	na	na
CSDE1	chr5:50582001-50618416	CSDE1_L1	chr14:50480321-50480398	na	na
LOC100629745	chr13:26141875-26148684	LOC100629745_L1	chr14:59629015-59629045	na	na
ARF2	chr11:17947197-17966578	ARF2_L1	chr14:62625618-62625636	na	na
SLC25A51	chr25:2966211-2986365	SLC25A51_L1	chr14:64748294-64748310	na	na
KPNA2	chr11:14779208-14788654	KPNA2_L1	chr14:69330432-69330448	na	na
RPL26	chr11:51600884-51606639	RPL26_L4	chr14:73602967-73602967	na	na
PRDX1	chr2:12958689-12970024	PRDX1_L1	chr14:80032177-80032177	na	na
ZNF326	chr5:71248844-71286083	ZNF326_L1	chr14:80659075-80659075	na	na
KPNA2	chr11:14779208-14788654	KPNA2_L2	chr14:93134085-93134144	na	na
HADHB	chr15:70839769-70875706	HADHB_L1	chr15:6887797-6887809	na	na
LOC100066576	chr7:49233493-49449412	LOC100066576_L1	chr15:12216381-12216396	na	na
HNRNPA1	chr6:72010907-72017407	HNRNPA1_L3	chr16:8848227-8848243	na	na
MSMO1	chr2:69891712-69906799	MSMO1_L1	chr16:10603337-10603359	na	na
SPOP	chr11:25515031-25576782	SPOP_L1	chr16:20968357-20968374	na	na
ATMIN	chr3:29521767-29536453	ATMIN_L2	chr16:37437824-37437841	na	na
RPL14	chr16:46755255-46758352	RPL14_L1	chr16:38940617-38940648	na	na
LOC102148543	chr1:158729722-158732951	LOC102148543_L1	chr16:42407690-42407698	na	na
ATP10A	chr1:112055387-112234639	ATP10A_L1	chr16:49168890-49168905	na	na
KPNA2	chr11:14779208-14788654	KPNA2_L3	chr16:64920002-64920021	na	na
TAF1B	chr15:84810712-84884023	TAF1B_L1	chr16:68783920-68783936	na	na
RPSA	chr16:47544493-47549931	RPSA_L4	chr16:70756988-70757004	na	na
EIF4B	chr6:70951061-70980459	EIF4B_L1	chr16:72707199-72707211	na	na
LOC102149481	chr7:73628149-73646261	LOC102149481_L1	chr17:890267-890267	na	na
RBMX	chrX:112908248-112917462	RBMX_L1	chr17:7366762-7366780	na	na
NAA20	chr22:5172309-5191741	NAA20_L1	chr17:70586309-70586320	na	na
SINHCAF	chr6:56505439-56532647	SINHCAF_L1	chr17:73930554-73930570	na	na
CDC42	chr2:32712715-32758007	CDC42_L1	chr17:74519911-74519927	na	na
ARMC1	chr9:20089371-20126103	ARMC1_L1	chr17:80022019-80022037	na	na
MIF	chr8:3363226-3364039	MIF_L1	chr18:3072126-3072143	na	na
CDK2AP1	chr8:25722867-25733041	CDK2AP1_L2	chr18:19817261-19817274	na	na
RIPK2	chr9:38323596-38356522	RIPK2_L1	chr18:36869152-36869169	na	na
PGAM1	chr1:31998213-32004710	PGAM1_L1	chr18:51100567-51100567	na	na
OSBPL9	chr2:7502029-7658057	OSBPL9_L1	chr18:57328005-57328029	na	na
MYCBP	chr2:19036537-19043514	MYCBP_L2	chr18:63878310-63878326	na	na
TIMM17A	chr30:30237380-30248401	TIMM17A_L1	chr18:65491010-65491030	na	na
SNRPN	chr1:111319932-111352179	SNRPN_L1	chr18:76864057-76864074	na	na
PRDM4	chr28:31623528-31656931	PRDM4_L1	chr18:77621486-77621502	na	na
RPL26	chr11:51600884-51606639	RPL26_L5	chr19:3029997-3029997	na	na
SKP2	chr21:29784896-29815721	SKP2_L1	chr19:5080281-5080297	na	na
RPS24	chr1:65678675-65685222	RPS24_L3	chr19:14950780-14950780	na	na
NCOA5	chr22:35883212-35913434	NCOA5_L1	chr19:16705990-16705997	na	na
ENY2	chr9:55514775-55524309	ENY2_L2	chr19:18039621-18039702	na	na
FNDC3A	chr17:21825027-22025503	FNDC3A_L1	chr19:20615517-20615533	na	na
HSPD1	chr18:72876174-72888344	HSPD1_L1	chr19:21291131-21291149	na	na
MARVELD2	chr14:93308507-93330017	MARVELD2_L1	chr19:35961659-35961678	na	na
HSPD1	chr18:72876174-72888344	HSPD1_L2	chr19:43608964-43608969	na	na
EEF1B2	chr18:80589681-80592260	EEF1B2_L2	chr20:3607018-3607035	na	na
LOC100063634	chr6:17770427-17830377	LOC100063634_L1	chr20:7340460-7340478	na	na
PTP4A1	chr20:57707861-57717467	PTP4A1_L5	chr20:30257357-30257371	na	na
HECA	chr31:25870806-25914591	HECA_L1	chr20:30331797-30331827	na	na
SKA3	chr17:2106699-2125451	SKA3_L1	chr20:33862619-33862633	na	na
LOC100065202	chr7:47766637-47782389	LOC100065202_L2	chr20:34124677-34124677	na	na
G3BP1	chr14:25590149-25623916	G3BP1_L1	chr20:39898792-39898792	na	na
FARSB	chr6:11426126-11500048	FARSB_L1	chr20:44738912-44738928	na	na
CCT8	chr26:26914641-26928173	CCT8_L1	chr21:5599490-5599506	na	na
ANP32A	chr1:125244741-125283999	ANP32A_L1	chr21:16012746-16012764	na	na
KRT8	chr6:70865346-70872883	KRT8_L1	chr21:47341818-47341858	na	na
LOC106781358	chrX:58414993-58515773	LOC106781358_L1	chr22:4618483-4618505	na	na
TUBB3	chr3:36983501-36992261	TUBB3_L2	chr22:22871885-22871885	na	na
FBXL5	chr3:109543375-109614530	FBXL5_L1	chr22:23158374-23158379	na	na
RBM43	chr18:33429790-33448057	RBM43_L1	chr22:23164143-23164160	na	na
RFK	chr23:14448642-14456177	RFK_L1	chr22:29565467-29565472	na	na
HBP1	chr4:7180801-7209594	HBP1_L1	chr22:42248387-42248387	na	na
EXTL2	chr5:62086860-62106395	EXTL2_L1	chr22:48245688-48245705	na	na
DESI1	chr28:39174779-39195460	DESI1_L1	chr23:21757691-21757691	na	na
NUDT21	chr3:9547388-9566514	NUDT21_L1	chr23:23673195-23673204	na	na
GNL3L	chrX:43970843-44000436	GNL3L_L2	chr23:24246782-24246797	na	na
LOC100050490	chr1:10061069-10078349	LOC100050490_L1	chr23:52252937-52252951	na	na
AKR1B1	chr4:88517898-88534954	AKR1B1_L2	chr24:670907-671035	na	na
CBR4	chr2:66541005-66647911	CBR4_L1	chr24:5693117-5693132	na	na
NIF3L1	chr18:76085842-76098228	NIF3L1_L1	chr24:11223059-11223077	na	na
RPL9	chr3:89994214-89998934	RPL9_L1	chr24:15320157-15320173	na	na
L2HGDH	chr1:186489625-186531545	L2HGDH_L1	chr24:21124946-21124959	na	na
KARS	chr3:25134442-25149707	KARS_L2	chr24:22442382-22442397	na	na
PAQR3	chr3:59044253-59077209	PAQR3_L1	chr24:24609070-24609085	na	na
NDUFA3	chr10:23587437-23591197	NDUFA3_L1	chr24:30173233-30173462	na	na
PABPC4	chr2:18481143-18496135	PABPC4_L1	chr24:30908595-30908610	na	na
LOC111773235	chr4:79136671-79155200	LOC111773235_L1	chr24:31770363-31770379	na	na
COMMD10	chr14:55698150-55877977	COMMD10_L1	chr25:2878484-2878498	na	na
KHDRBS3	chr9:77822133-78012097	KHDRBS3_L1	chr25:27129932-27129948	na	na
TFAM	chr1:48496529-48513637	TFAM_L1	chr25:36723319-36723336	na	na
LOC102147741	chr7:48865849-48898932	LOC102147741_L3	chr26:15206600-15206617	na	na
ATMIN	chr3:29521767-29536453	ATMIN_L3	chr26:22659269-22659269	na	na
AMD1	chr10:61457217-61478943	AMD1_L2	chr26:22971409-22971427	na	na
TMEM19	chr6:87182733-87212529	TMEM19_L1	chr27:6552522-6552537	na	na
DCAF5	chr24:15061954-15176388	DCAF5_L1	chr27:9815874-9815890	na	na
HERC3	chr3:50658795-50756563	HERC3_L1	chr27:20827537-20827554	na	na
DDIAS	chr7:64384911-64405189	DDIAS_L1	chr27:24993580-24993595	na	na
CFL2	chr1:173575971-173580298	CFL2_L1	chr28:9688628-9688642	na	na
HMGN1	chr26:36617728-36624129	HMGN1_L1	chr28:23605990-23605990	na	na
TLE4	chr23:11542233-11683849	TLE4_L1	chr28:30640935-30641068	na	na
SSBP2	chr14:84755874-85043645	SSBP2_L1	chr29:3832140-3832156	na	na
MRPL37	chr2:5306316-5321069	MRPL37_L1	chr29:7311901-7311917	na	na
UQCRC2	chr13:27403917-27426863	UQCRC2_L1	chr29:18231027-18231043	na	na
FYTTD1	chr19:36381354-36410198	FYTTD1_L1	chr29:19018252-19018271	na	na
RPL39	chrX:98954267-98957848	RPL39_L3	chr29:22736513-22736530	na	na
NAA60	chr13:40530259-40557883	NAA60_L1	chr30:4513733-4513735	na	na
GZF1	chr22:2194107-2202917	GZF1_L1	chr30:9415597-9415613	na	na
HAX1	chr5:40047859-40051086	HAX1_L1	chr30:30567291-30567307	na	na
PLD3	chr10:10929233-10947972	PLD3_L1	chr31:4052961-4052976	na	na
YAP1	chr7:12583895-12695205	YAP1_L1	chrUn_NW_019643579v1:83783-83783	na	na
RPL4	chr1:127299701-127304791	RPL4_L2	chrX:216158-216165	na	na
EEF1B2	chr18:80589681-80592260	EEF1B2_L3	chrX:1546367-1546384	na	na
RAB8B	chr1:130110673-130177794	RAB8B_L1	chrX:7029450-7029468	na	na
LOC111767815	chr14:42049927-42051322	LOC111767815_L1	chrX:12046680-12046696	na	na
RPS26	chr6:74642456-74644312	RPS26_L2	chrX:15105355-15105372	na	na
RPL39	chrX:98954267-98957848	RPL39_L4	chrX:24947069-24947086	na	na
CRCP	chr13:18768115-18811823	CRCP_L1	chrX:38746128-38746128	na	na
RPL18	chr10:18917791-18921762	RPL18_L1	chrX:40254315-40254330	na	na
PCGF2	chr11:23440757-23452161	PCGF2_L1	chrX:47902165-47902165	na	na
DNM2	chr7:51116712-51195455	DNM2_L1	chrX:57649908-57649908	na	na
RPL35A	chr19:36560623-36564172	RPL35A_L1	chrX:64081445-64081461	na	na
TSPAN7	chrX:32446641-32574984	TSPAN7_L3	chrX:85294095-85294112	na	na
KPNA4	chr19:3254816-3316560	KPNA4_L1	chrX:85608411-85608422	na	na
UBE2J1	chr10:42733131-42758814	UBE2J1_L1	chrX:90496361-90496378	na	na
KARS	chr3:25134442-25149707	KARS_L3	chrX:108665786-108665804	na	na
PCBP2	chr6:71305240-71327395	PCBP2_L1	chrX:127767608-127767608	na	na
