# Supplementary material for: Ancient segmentally duplicated LCORL retrocopies in equids
Source: PLoS One. 2023 Jun 8;18(6):e0286861. doi: 10.1371/journal.pone.0286861 (PMC10249811; doi:10.1371/journal.pone.0286861)
Supplement: S3 Table — Each retroCNV has a separate 3 primer PCR reaction for the 5’ and 3’ junctions. (XLSX) [file pone.0286861.s013.xlsx]

## Sheet: Sheet1
S3 Table: List of primers used for genotyping equine retroCNV. Each retroCNV has a separate 3 primer PCR reaction for the 5' and 3' junctions.
RetroCNV	Left	Right	Internal	Wild type size	RetroCNV size
SKA3L1 3' end	CCCTGATGGCCAGTGTAAGA	TCTACGAGCCAATCTCCACA	GTGCCACCCAGCAGAGTATT	414	672
SKA3L1 5' end	CCCTGATGGCCAGTGTAAGA	TCTACGAGCCAATCTCCACA	CTAGGGTGATGGCCAGAGAC	414	505
SELENOKL1 3' end	TGATTGACCCCTTTATCGTTC	TGCCTATAAGAGACCCACTTCAA	GCTCGCTCTTTCACCAGAAT	194	504
SELENOKL1 5' end	TGATTGACCCCTTTATCGTTC	TGCCTATAAGAGACCCACTTCAA	TGAGCTTCCGTAGCCTCTTC	194	366
RBM43L1 3' end	TTCCTGCACCAGATCTTGAA	CAATGTGTAGATTTTCCCACGTA	CTGAAGAAGGGAAGCCACAG	174	484
RBM43L1 5' end	TTCCTGCACCAGATCTTGAA	CAATGTGTAGATTTTCCCACGTA	TCAACAACTCCACCCTCATTC	174	362
RAB2AL1 3' end	CTGAGGGCCCATGGTTAGTA	CACACCACAGAGGACCAAGA	CATGCTGCTACTAATGCCACA	181	437
RAB2AL1 5' end	CTGAGGGCCCATGGTTAGTA	CACACCACAGAGGACCAAGA	TGAAGTTTTATCTGTTTTCCATCAA	181	308
PRPF38AL1 3' end	GGAGTTCAAACTGACAATTCTTGA	GCCTCCTTGAATATCCTGTTCTT	GGCAGCTATGAGAATATCTTAGTGTTT	242	430
PRPF38AL1 5' end	GGAGTTCAAACTGACAATTCTTGA	GCCTCCTTGAATATCCTGTTCTT	ATAGATTCGCGTCCGAATGA	242	425
PLD3L1 3' end	TGCGTTCATTTATAAGGCAAGA	TTGTGTGGAGCAGGAAATCA	GGCAGCTACTTCACGGAGAC	228	643
PLD3L1 5' end	TGCGTTCATTTATAAGGCAAGA	TTGTGTGGAGCAGGAAATCA	ATCTCATTCATGGGCAGCTC	228	349
PCNPL2 3' end	TTCAGTGTTTTTGTTTCTTCATCTG	AAGACCCCCATCAGTCTCCT	GCCCCAAGTAAAACAATGGA	180	415
PCNPL2 5' end	TTCAGTGTTTTTGTTTCTTCATCTG	AAGACCCCCATCAGTCTCCT	TGTTTCGCTCCCATAGCTTC	180	500
JCHAINL1 3' end	CCCAGGAATTCAAGGTTGGT	AGGATTTCACCGTTGTCTGG	CCAGAGCTTTTGCACTTTCC	235	640
JCHAINL1 5' end	CCCAGGAATTCAAGGTTGGT	AGGATTTCACCGTTGTCTGG	AGAGGGGATGATCCTGGAAG	235	421
