# Supplementary material for: Ancient segmentally duplicated LCORL retrocopies in equids
Source: PLoS One. 2023 Jun 8;18(6):e0286861. doi: 10.1371/journal.pone.0286861 (PMC10249811; doi:10.1371/journal.pone.0286861)
Supplement: S5 Table — (XLSX) [file pone.0286861.s015.xlsx]

## Sheet: Sheet1
S5 Table: Genotyping results from eight retroCNV in a set of Thoroughbreds.
RetroCNV	WGS_TSD	Sanger_sequencing_TSD	Thoroughbred allele frequency
JCHAINL1	AAAAACAACATGGGC	AAAAACAACATGGGC	0.2
PCNPL2	ATAAAAATATCAGAATTTA	AAAAATATCAGAATTTA	0.4
PLD3L1	CGAAAATCTATTTTT	CGAAAATCTATTTTT	0.1
PRPF38AL1	AAAAAGACTACACCTCCT	AAAAAGACTACACCTCCT	0.1
RAB2AL1	TCTCTATCAGTTATTTTG	CTCTATCAGTTATTTTG	0.4
RBM43L1	TCTTTGTACATCTTTTT	TCTTTGTACATCTTTTT	0.05
SELENOKL1	CCCCAGCCTTCTTTTTG	CCCCAGCCTTCTTTTT	0.15
SKA3L1	ATATACGACATGTG	ATATACGACATGTG	0.1
