# Supplementary material for: Ancient segmentally duplicated LCORL retrocopies in equids
Source: PLoS One. 2023 Jun 8;18(6):e0286861. doi: 10.1371/journal.pone.0286861 (PMC10249811; doi:10.1371/journal.pone.0286861)
Supplement: S6 Table — (XLSX) [file pone.0286861.s016.xlsx]

## Sheet: Sheet1
S6 Table: Location and consequence of retrocopy specific variants.
Parent_gene	Chr	POS	Reference_allele	Retrocopy_allele	Consequence	IMPACT	Amino_acids	Codons
NPM3	1	28431762	G	A	missense_variant	MODERATE	I/V	Ata/Gta
NPM3	1	28432612	C	T	3_prime_UTR_variant	MODIFIER	-	-
ANP32A	1	125283396	C	T	3_prime_UTR_variant	MODIFIER	-	-
L2HGDH	1	186489672	C	T	3_prime_UTR_variant	MODIFIER	-	-
L2HGDH	1	186489673	A	G	3_prime_UTR_variant	MODIFIER	-	-
L2HGDH	1	186489713	T	C	3_prime_UTR_variant	MODIFIER	-	-
L2HGDH	1	186489714	C	T	3_prime_UTR_variant	MODIFIER
L2HGDH	1	186489715	C	T	3_prime_UTR_variant	MODIFIER	-	-
L2HGDH	1	186489784	C	T	3_prime_UTR_variant	MODIFIER	-	-
L2HGDH	1	186489833	A	G	3_prime_UTR_variant	MODIFIER	-	-
L2HGDH	1	186489918	A	C	3_prime_UTR_variant	MODIFIER	-	-
L2HGDH	1	186489937	A	T	3_prime_UTR_variant	MODIFIER	-	-
L2HGDH	1	186489954	C	T	3_prime_UTR_variant	MODIFIER	-	-
L2HGDH	1	186489955	A	G	3_prime_UTR_variant	MODIFIER	-	-
L2HGDH	1	186490230	A	G	3_prime_UTR_variant	MODIFIER	-	-
PRPF38A	2	6945202	T	G	downstream_gene_variant	MODIFIER	-	-
RPS8	2	13678924	G	A	synonymous_variant	LOW	N	aaT/aaC
TRIT1	2	18252277	C	T	3_prime_UTR_variant	MODIFIER	-	-
PABPC4	2	18481200	G	T	5_prime_UTR_variant	MODIFIER	-	-
PABPC4	2	18481279	G	A	5_prime_UTR_variant	MODIFIER	-	-
TMEM39B	2	24660794	C	T	3_prime_UTR_variant	MODIFIER	-	-
PNRC2	2	31141868	A	G	synonymous_variant	LOW	N	aaC/aaT
PNRC2	2	31141897	C	T	missense_variant	MODERATE	R/G	Agg/Ggg
CDC42	2	32713206	C	A	3_prime_UTR_variant	MODIFIER	-	-
CDC42	2	32713725	C	T	3_prime_UTR_variant	MODIFIER	-	-
VAMP3	2	43257052	C	T	3_prime_UTR_variant	MODIFIER	-	-
ATMIN	3	29534317	C	A	synonymous_variant	LOW	G	ggA/ggC
ATMIN	3	29534824	A	G	3_prime_UTR_variant	MODIFIER	-	-
ATMIN	3	29536371	C	A	3_prime_UTR_variant	MODIFIER	-	-
PAQR3	3	59068130	T	C	3_prime_UTR_variant	MODIFIER	-	-
PAQR3	3	59068231	G	A	3_prime_UTR_variant	MODIFIER	-	-
PAQR3	3	59069104	G	A	3_prime_UTR_variant	MODIFIER	-	-
ING3	4	77519728	T	A	3_prime_UTR_variant	MODIFIER	-	-
STMP1	4	89938721	C	T	3_prime_UTR_variant	MODIFIER	-	-
USP21	5	32377470	C	T	missense_variant	MODERATE	L/S	tTa/tCa
USP21	5	32382347	G	A	3_prime_UTR_variant	MODIFIER	-	-
HAX1	5	40050238	C	G	missense_variant	MODERATE	A/G	gCc/gGc
ATP6V1E1	6	28632679	C	T	3_prime_UTR_variant	MODIFIER	-	-
WBP11	6	43415670	G	T	3_prime_UTR_variant	MODIFIER	-	-
WBP11	6	43415943	C	T	missense_variant	MODERATE	Q/R	cAg/cGg
WBP11	6	43418803	A	G	synonymous_variant	LOW	S	tcC/tcT
WBP11	6	43421699	T	C	missense_variant	MODERATE	G/D	gGt/gAt
WBP11	6	43422814	G	A	missense_variant	MODERATE	L/P	cTa/cCa
LOC100066576	7	49449112	T	C	3_prime_UTR_variant	MODIFIER
DDIAS	7	64386681	C	T	missense_variant	MODERATE	E/G	gAa/gGa
DDIAS	7	64386805	C	T	missense_variant	MODERATE	S/G	Agt/Ggt
LOC102147707	9	18984886	T	A	non_coding_transcript_exon_variant	MODIFIER	-	-
FAXC	10	51563333	T	A	3_prime_UTR_variant	MODIFIER	-	-
FAXC	10	51563676	G	T	3_prime_UTR_variant	MODIFIER	-	-
FAXC	10	51564263	C	T	3_prime_UTR_variant	MODIFIER	-	-
LOC106782427	10	58196010	G	A	3_prime_UTR_variant	MODIFIER	-	-
LOC106782427	10	58196585	G	A	3_prime_UTR_variant	MODIFIER	-	-
LOC106782427	10	58197309	A	G	3_prime_UTR_variant	MODIFIER	-	-
LOC106782427	10	58197351	A	G	3_prime_UTR_variant	MODIFIER	-	-
AMD1	10	61476959	A	C	3_prime_UTR_variant	MODIFIER	-	-
SKA2	11	33566845	G	A	3_prime_UTR_variant	MODIFIER	-	-
CDIPT	13	20536483	C	T	3_prime_UTR_variant	MODIFIER	-	-
CDIPT	13	20538272	G	A	missense_variant	MODERATE	L/P	cTt/cCt
CDIPT	13	20539410	G	A	5_prime_UTR_variant	MODIFIER	-	-
CIAO1	15	12498541	G	A	missense_variant	MODERATE	F/S	tTc/tCc
PPP3R1	15	34990510	G	A	3_prime_UTR_variant	MODIFIER	-	-
CCT4	15	40378438	C	T	stop_lost	HIGH	*/R	Tga/Cga
PRKD3	15	61364412	A	G	5_prime_UTR_variant	MODIFIER	-	-
PRKD3	15	61429427	A	G	missense_variant	MODERATE	R/H	cGc/cAc
EIF2A	16	84750431	G	C	missense_variant	MODERATE	L/V	Cta/Gta
SKA3	17	2107279	G	A	missense_variant	MODERATE	L/S	tTg/tCg
SKA3	17	2118706	C	T	synonymous_variant	LOW	Q	caA/caG
SKA3	17	2118744	T	G	missense_variant	MODERATE	Q/K	Cag/Aag
SKA3	17	2118796	C	T	synonymous_variant	LOW	R	cgA/cgG
SKA3	17	2118856	G	T	missense_variant	MODERATE	R/S	agA/agC
ALG11	17	19126109	C	T	missense_variant	MODERATE	D/G	gAc/gGc
RCBTB1	17	21485830	T	A	3_prime_UTR_variant	MODIFIER	-	-
UBXN4	18	19638314	G	T	intron_variant	MODIFIER	-	-
UBXN4	18	19638593	C	A	intron_variant	MODIFIER	-	-
KPNA4	19	3315175	T	C	3_prime_UTR_variant	MODIFIER	-	-
TBL1XR1	19	18950112	T	A	3_prime_UTR_variant	MODIFIER	-	-
PCNP	19	56773980	A	C	downstream_gene_variant	MODIFIER	-	-
SIRT5	20	13737374	C	G	missense_variant	MODERATE	G/R	Ggg/Cgg
SIRT5	20	13737427	G	C	missense_variant	MODERATE	H/Q	caC/caG
SIRT5	20	13737474	C	G	missense_variant	MODERATE	S/T	aGc/aCc
SIRT5	20	13737484	C	G	missense_variant	MODERATE	M/I	atG/atC
SIRT5	20	13757822	G	A	synonymous_variant	LOW	G	ggA/ggG
SIRT5	20	13757861	C	T	synonymous_variant	LOW	H	caT/caC
SIRT5	20	13757935	C	A	3_prime_UTR_variant	MODIFIER	-	-
SIRT5	20	13757946	G	A	3_prime_UTR_variant	MODIFIER	-	-
TUBB	20	30657747	T	C	synonymous_variant	LOW	I	atC/atT
ATP6V1G2	20	32199142	C	G	3_prime_UTR_variant	MODIFIER	-	-
LGSN	20	57530121	C	A	missense_variant	MODERATE	D/E	gaT/gaG
LGSN	20	57530241	A	G	synonymous_variant	LOW	S	tcC/tcT
PTP4A1	20	57716885	C	T	missense_variant	MODERATE	V/A	gTa/gCa
PTP4A1	20	57717049	A	C	3_prime_UTR_variant	MODIFIER	-	-
PTP4A1	20	57717104	C	T	3_prime_UTR_variant	MODIFIER	-	-
GPBP1	21	15998362	T	A	missense_variant	MODERATE	I/N	aTt/aAt
SKP2	21	29814769	C	G	5_prime_UTR_variant	MODIFIER	-	-
SKP2	21	29814776	G	A	5_prime_UTR_variant	MODIFIER	-	-
GZF1	22	2194821	G	A	missense_variant	MODERATE	V/A	gTg/gCg
GZF1	22	2199592	G	A	synonymous_variant	LOW	C	tgT/tgC
GZF1	22	2199658	G	A	synonymous_variant	LOW	Y	taT/taC
GZF1	22	2199682	G	A	synonymous_variant	LOW	T	acT/acC
GZF1	22	2199778	T	C	synonymous_variant	LOW	V	gtG/gtA
GZF1	22	2199967	G	A	synonymous_variant	LOW	S	agT/agC
CSNK2A1	22	22532091	G	A	3_prime_UTR_variant	MODIFIER	-	-
ELAVL2	23	42079678	C	T	5_prime_UTR_variant	MODIFIER	-	-
TIMM9	24	5951317	C	G	downstream_gene_variant	MODIFIER
TIMM9	24	5951477	G	A	synonymous_variant	LOW	C	tgT/tgC
SLC25A51	25	2967840	G	T	3_prime_UTR_variant	MODIFIER	-	-
SLC25A51	25	2969270	C	T	3_prime_UTR_variant	MODIFIER	-	-
SLC25A51	25	2969968	C	A	missense_variant	MODIFIER	E/D	gaG/gaT
NFYB	28	28616918	A	C	3_prime_UTR_variant	MODIFIER	-	-
TIMM17A	30	30248198	G	A	3_prime_UTR_variant	MODIFIER	-	-
EIF1AX	chrX	15800288	T	C	3_prime_UTR_variant	MODIFIER	-	-
MAGT1	chrX	60827093	T	C	3_prime_UTR_variant	MODIFIER	-	-
MAGT1	chrX	60827655	T	A	3_prime_UTR_variant	MODIFIER
NXT2	chrX	90530467	A	G	3_prime_UTR_variant	MODIFIER	-	-
NXT2	chrX	90531155	C	T	3_prime_UTR_variant	MODIFIER	-	-
NXT2	chrX	90531631	G	T	3_prime_UTR_variant	MODIFIER	-	-
