# Supplementary material for: Ancient segmentally duplicated LCORL retrocopies in equids
Source: PLoS One. 2023 Jun 8;18(6):e0286861. doi: 10.1371/journal.pone.0286861 (PMC10249811; doi:10.1371/journal.pone.0286861)
Supplement: S7 Table — (XLSX) [file pone.0286861.s017.xlsx]

## Sheet: Sheet1
S7 Table: RetroCNV parent genes with unresolved retrocopy insertions.
Parent_gene	Parent_gene_location	Total	RetroCNV_location	Samples
EIF3CL	chr13:20889086-20909480	39	ChrY:5400913-5403812	SAMEA104357347,SAMEA104357349,SAMEA104357351,SAMEA104399644,SAMEA104569895,SAMEA104728790,SAMEA104728842,SAMEA2802530,SAMEA3475186,SAMEA3475296,SAMEA3475316,SAMEA3498585,SAMEA4075241,SAMEA4075245,SAMEA4075252,SAMEA4075263,SAMEA4075264,SAMEA4351924,SAMEA4351926,SAMEA4351933,SAMEA4822844,SAMEA5600769,SAMEA6135894,SAMEA6135896,SAMN01047698,SAMN01047699,SAMN01047703,SAMN02422919,SAMN03009555,SAMN0301…
ATP6V0C	chr13:41513273-41518939	39	ChrY:929615-930768	SAMEA104357347,SAMEA104357349,SAMEA104357351,SAMEA104399644,SAMEA104569895,SAMEA104728790,SAMEA104728842,SAMEA2802530,SAMEA3475186,SAMEA3475296,SAMEA3475316,SAMEA3498585,SAMEA4075241,SAMEA4075245,SAMEA4075252,SAMEA4075263,SAMEA4075264,SAMEA4351924,SAMEA4351926,SAMEA4351933,SAMEA4822844,SAMEA5600769,SAMEA6135894,SAMEA6135896,SAMN01047698,SAMN01047699,SAMN01047703,SAMN02422919,SAMN03009555,SAMN0301…
LOC100066257	chr7:49632705-49665644	42	ChrY:5329819-5331485	SAMEA104357347,SAMEA104357349,SAMEA104357351,SAMEA104399644,SAMEA104728790,SAMEA104728842,SAMEA3475296,SAMEA3475316,SAMEA3498585,SAMEA4075245,SAMEA4075252,SAMEA4075263,SAMEA4075264,SAMEA4351924,SAMEA4351926,SAMEA4351933,SAMEA4822844,SAMEA5600769,SAMEA6135894,SAMEA6135896,SAMN01047698,SAMN01047699,SAMN01047703,SAMN02422919,SAMN03009555,SAMN03010637,SAMN05440129,SAMN05589198,SAMN12240079,SAMN122400…
TIRAP	chr7:36262830-36274818	42	na	SAMEA104357347,SAMEA104357349,SAMEA104357351,SAMEA104399644,SAMEA104728790,SAMEA104728842,SAMEA3475296,SAMEA3475316,SAMEA3498585,SAMEA4075245,SAMEA4075252,SAMEA4075263,SAMEA4075264,SAMEA4351924,SAMEA4351926,SAMEA4351933,SAMEA4822844,SAMEA5600769,SAMEA6135894,SAMEA6135896,SAMN01047698,SAMN01047699,SAMN01047703,SAMN02422919,SAMN03009555,SAMN03010637,SAMN05440129,SAMN05589198,SAMN12240079,SAMN122400…
PBK	chr2:56748312-56774196	6	na	SAMEA104357351,SAMN12240082,SAMN12240083,SAMEA104357337,SAMN12240080,SAMEA4822841
GTF3A	chr17:7242438-7257008	6	na	SAMN01047698,SAMEA104569895,SAMEA3166710,SAMEA2802531,SAMEA3367609,SAMEA3951219
FKBP1A	chr22:21777439-21802711	3	na	SAMEA3166710,SAMN12240085,SAMEA104357350
PABPC1	chr9:48184230-48201280	3	na	SAMEA3166710,SAMEA3951219,SAMEA4822840
TNFRSF19	chr17:4269919-4371701	3	na	SAMEA3498585,SAMN03009555,SAMN03009556
TERF2	chr3:20114953-20138591	2	na	SAMEA104357349,SAMN12240081
TPT1	chr17:25130855-25135130	2	na	SAMEA3367609,SAMN12240086
IER3IP1	chr8:69458117-69474590	2	na	SAMEA2802531,SAMEA104357348
ADNP2	chr8:97397421-97434010	2	na	SAMEA3475186,SAMEA3475276
MMD	chr11:30310268-30336756	2	na	SAMEA3475276,SAMEA3504078
GLUL	chr5:16746832-16756091	2	na	SAMEA3475186,SAMEA104569895
LOC111767506	chr1:116546650-116569834	2	na	SAMEA104569895,SAMEA2802531
ANK3	chr1:49914424-50250248	1	na	SAMEA3166710
CA5B	chrX:12100048-12138713	1	na	SAMEA3166710
DNAJC14	chr6:74490078-74497523	1	na	SAMEA3166710
FAM105A	chr21:46835228-46859668	1	na	SAMEA3166710
FAM171B	chr18:63666913-63730670	1	na	SAMEA3166710
MGAT4A	chr15:10853428-10972390	1	na	SAMEA3166710
MTCH1	chr20:37710486-37728620	1	na	SAMEA3166710
NFE2L3	chr4:57516739-57546396	1	na	SAMEA3166710
PGK1	chrX:61091114-61110230	1	na	SAMEA3166710
PXK	chr16:31590498-31658895	1	na	SAMEA3166710
SBDS	chr13:18212330-18218214	1	na	SAMEA3166710
SEC24B	chr2:116639475-116722065	1	na	SAMEA3166710
STRBP	chr25:27761164-27896725	1	na	SAMEA3166710
TTC27	chr15:64976551-65153169	1	na	SAMEA3166710
UCHL5	chr30:22397906-22440146	1	na	SAMEA3166710
ZDHHC6	chr1:19297146-19310933	1	na	SAMEA3166710
AIDA	chr30:10486678-10531277	1	na	SAMEA3951219
ATP5PO	chr26:31729254-31737777	1	na	SAMEA3475186
CTBP2	chr1:8006175-8171974	1	na	SAMEA3475186
MED6	chr24:16566741-16581708	1	na	SAMEA3475186
RBM3	chrX:40573803-40577445	1	na	SAMEA3475186
SETD3	chr24:41894808-41969439	1	na	SAMEA3475186
SLC25A43	chrX:98654098-98691755	1	na	SAMEA3475186
C23H9orf85	chr23:18416714-18467340	1	na	SAMEA2802531
CUL2	chr29:4230261-4328564	1	na	SAMEA2802531
FOPNL	chr13:31000488-31016188	1	na	SAMEA2802531
LOC102147629	chr10:28234850-28248866	1	na	SAMEA2802531
RAB3B	chr2:7313734-7373122	1	na	SAMEA2802531
ARMC10	chr4:3876305-3903283	1	na	SAMEA3367609
CNEP1R1	chr3:3143587-3156183	1	na	SAMEA3367609
GMPR2	chr1:163913084-163920267	1	na	SAMEA3367609
MEIS2	chr1:152602289-152804355	1	na	SAMEA3367609
PPP1R18	chr20:30623184-30632458	1	na	SAMEA3367609
PSIP1	chr23:34985496-35023381	1	na	SAMEA3498585
STPG2	chr3:41869072-42393043	1	na	SAMEA3504078
