# Supplementary material for: Ancient segmentally duplicated LCORL retrocopies in equids
Source: PLoS One. 2023 Jun 8;18(6):e0286861. doi: 10.1371/journal.pone.0286861 (PMC10249811; doi:10.1371/journal.pone.0286861)
Supplement: S8 Table — (XLSX) [file pone.0286861.s018.xlsx]

## Sheet: Sheet1
S8 Table: EquCab3.0 reference retroCNV
RetrogeneDB_location	RetrogeneDB_ID	Parent_gene	Variant_Effect_Prediction_(VEP)	VEP_gene	frameshifts	percent_identity	percent_protein_coverage	SAMN03010637	SAMEA2802531	SAMEA2797679	SAMEA3166710	SAMEA2802530	SAMEA2802529	SAMEA2802528	SAMEA104569895	SAMN03009556	SAMN03009555	SAMEA3498585	SAMEA104728790	SAMEA104728842	SAMN12240083	SAMN01047707	SAMEA4075245	SAMEA3504070	SAMEA4075266	SAMN02439778	SAMN01047708	SAMEA3475186	SAMN03955413	SAMEA3367609	SAMEA4075241	SAMEA104357347	SAMN05589198	SAMN01047699	SAMN02439782	SAMN12240084	SAMN12240079	SAMEA104357348	SAMEA104357349	SAMN12240095	SAMN12240081	SAMEA104357350	SAMN02422919	SAMEA4075244	SAMEA4822841	SAMEA104357337	SAMN01047704	SAMEA4075252	SAMEA6135894
chr4:94148745-94149242	retro_ecab_104	RPL19	intron_variant	TMEM178B	0	99.4	85.13	0	0	0	0	0	0	0	0	2	2	2	2	2	2	2	2	2	2	2	2	2	2	2	2	2	2	2	2	2	2	2	2	2	2	2	2	2	2	2	2	2	2
chr1:182291613-182292188	retro_ecab_11	CDC42	intergenic_variant	-	0	96.81	98.43	0	0	0	0	0	0	0	0	2	2	2	2	2	2	2	2	2	2	2	2	2	2	2	2	2	2	2	2	2	2	2	2	2	2	2	2	2	2	2	2	2	2
chrX:64444270-64444674	retro_ecab_1115	RPL32	intergenic_variant	-	1	97.06	100	0	0	0	0	0	0	0	0	2	2	2	2	2	2	2	2	2	2	2	2	2	2	2	2	2	2	2	2	2	2	2	2	2	2	2	2	2	2	2	2	2	2
chr1:140869737-140871845	retro_ecab_150	PRKRIR	intergenic_variant	-	1	99.57	95.91	0	0	0	0	0	0	0	0	2	2	2	2	2	2	2	2	2	2	2	2	2	2	2	2	2	2	2	2	2	2	2	2	2	2	2	2	2	2	2	2	2	2
chr7:13358384-13359448	retro_ecab_29	PSME3	intergenic_variant	-	0	98.03	100	0	0	0	0	0	0	0	0	2	2	2	2	2	2	2	2	2	2	2	2	2	2	2	2	2	2	2	2	2	2	2	2	2	2	2	2	2	2	2	2	2	2
chr14:1220708-1222948	retro_ecab_291	HSPA8	intergenic_variant	-	0	97.06	100	0	0	0	0	0	0	0	0	2	2	2	2	2	2	2	2	2	2	2	2	2	2	2	2	2	2	2	2	2	2	2	2	2	2	2	2	2	2	2	2	2	2
chr15:16162109-16162914	retro_ecab_324	YBX1	intergenic_variant	-	1	98.52	100	0	0	0	0	0	0	0	0	2	2	2	2	2	2	2	2	2	2	2	2	2	2	2	2	2	2	2	2	2	2	2	2	2	2	2	2	2	2	2	2	2	2
chr15:72128615-72129199	retro_ecab_351	RPL19	intron_variant	NCOA1	0	99.49	100	0	0	0	0	0	0	0	0	2	2	2	2	2	2	2	2	2	2	2	2	2	2	2	2	2	2	2	2	2	2	2	2	2	2	2	2	2	2	2	2	2	2
chr13:16710955-16711569	retro_ecab_38	RPL15	intergenic_variant	-	0	96.57	100	0	0	0	0	0	0	0	0	2	2	2	2	2	2	2	2	2	2	2	2	2	2	2	2	2	2	2	2	2	2	2	2	2	2	2	2	2	2	2	2	2	2
chr3:100557993-100558463	retro_ecab_42	RPL23A	intron_variant	RBPJ	0	100	100	0	0	0	0	0	0	0	0	2	2	2	2	2	2	2	2	2	2	2	2	2	2	2	2	2	2	2	2	2	2	2	2	2	2	2	2	2	2	2	2	2	2
chr19:51159010-51159351	retro_ecab_477	PPDPF	intron_variant	MYH15	0	96.49	100	0	0	0	0	0	0	0	0	2	2	2	2	2	2	2	2	2	2	2	2	2	2	2	2	2	2	2	2	2	2	2	2	2	2	2	2	2	2	2	2	2	2
chr16:27582971-27584530	retro_ecab_55	KCTD20	intergenic_variant	-	0	99.28	100	0	0	0	0	0	0	0	0	2	2	2	2	2	2	2	2	2	2	2	2	2	2	2	2	2	2	2	2	2	2	2	2	2	2	2	2	2	2	2	2	2	2
chr24:17037228-17037717	retro_ecab_635	EIF3J	intergenic_variant	-	1	87.2	77.99	0	0	0	0	0	0	0	0	2	2	2	2	2	2	2	2	2	2	2	2	2	2	2	2	2	2	2	2	2	2	2	2	2	2	2	2	2	2	2	2	2	2
chr19:48033148-48034536	retro_ecab_66	EEF1A1	intergenic_variant	-	0	99.57	100	0	0	0	0	0	0	0	0	2	2	2	2	2	2	2	2	2	2	2	2	2	2	2	2	2	2	2	2	2	2	2	2	2	2	2	2	2	2	2	2	2	2
chr1:97150093-97151349	retro_ecab_8	ACADSB	intron_variant	AGBL1	0	99.28	100	0	0	0	0	0	0	0	0	2	2	2	2	2	2	2	2	2	2	2	2	2	2	2	2	2	2	2	2	2	2	2	2	2	2	2	2	2	2	2	2	2	2
chr5:24575057-24576055	retro_ecab_854	G3PDH	intron_variant	KCNH1	0	97.9	100	0	0	0	0	0	0	0	0	2	2	2	2	2	2	2	2	2	2	2	2	2	2	2	2	2	2	2	2	2	2	2	2	2	2	2	2	2	2	2	2	2	2
chr29:32837886-32838194	retro_ecab_86	SPCS1	intergenic_variant	-	0	98.04	100	0	0	0	0	0	0	0	0	2	2	2	2	2	2	2	2	2	2	2	2	2	2	2	2	2	2	2	2	2	2	2	2	2	2	2	2	2	2	2	2	2	2
chr6:78917683-78918522	retro_ecab_915	DCTD	intergenic_variant	-	0	98.89	100	0	0	0	0	0	0	0	0	2	2	2	2	2	2	2	2	2	2	2	2	2	2	2	2	2	2	2	2	2	2	2	2	2	2	2	2	2	2	2	2	2	2
chr6:85564443-85564772	retro_ecab_916	GAPDH	intergenic_variant	-	0	100	80.88	0	0	0	0	0	0	0	0	2	2	2	2	2	2	2	2	2	2	2	2	2	2	2	2	2	2	2	2	2	2	2	2	2	2	2	2	2	2	2	2	2	2
chr18:34561235-34562623	retro_ecab_93	EEF1A1	intron_variant	FMNL2	0	98.7	100	0	0	0	0	0	0	0	0	2	2	2	2	2	2	2	2	2	2	2	2	2	2	2	2	2	2	2	2	2	2	2	2	2	2	2	2	2	2	2	2	2	2
chr3:178209-179063	retro_ecab_99	RAP1A	intron_variant	MYLK3	0	100	100	0	0	0	0	0	0	0	0	2	2	2	2	2	2	2	2	2	2	2	2	2	2	2	2	2	2	2	2	2	2	2	2	2	2	2	2	2	2	2	2	2	2
chr17:60027786-60028475	retro_ecab_400	UCHL3	intergenic_variant	-	0	100	100	0	0	0	0	0	0	0	0	2	2	2	2	2	2	2	2	2	2	2	2	2	2	2	2	2	2	2	2	2	2	2	2	2	2	2	2	2	2	2	2	2	2
chr6:18670164-18671045	retro_ecab_108	AKIRIN1	intergenic_variant	-	0	100	100	0	0	0	0	0	0	0	0	2	2	2	2	2	2	1	1	2	2	2	2	1	2	2	2	2	1	2	2	2	2	2	2	2	2	2	1	2	2	2	2	2	2
chr10:22325461-22326228	retro_ecab_213	PCGF5	intergenic_variant	-	0	96.48	100	0	0	0	0	0	0	0	0	2	2	2	1	1	2	2	2	2	2	2	2	2	2	2	2	2	2	2	2	2	0	2	2	1	2	2	2	2	2	2	2	2	2
chr9:76771386-76771877	retro_ecab_30	RSL24D1	intergenic_variant	-	0	100	100	0	0	0	0	0	0	0	0	1	1	0	2	2	0	0	0	0	0	0	0	0	0	1	1	1	1	1	1	1	1	1	1	1	1	1	1	1	1	1	1	1	1
chr14:50270669-50271643	retro_ecab_315	COPS4	intron_variant	SNX2	0	100	79.27	0	0	0	0	0	0	0	0	1	0	0	0	1	0	1	1	0	0	2	1	0	1	0	0	0	0	1	0	0	1	0	0	1	1	0	1	1	0	1	0	0	1
chr24:4057638-4058483	retro_ecab_40	MAPRE3	intron_variant	PELI2	0	99.29	100	0	0	0	0	0	0	0	0	1	0	1	1	1	2	0	0	2	1	0	0	1	1	2	1	0	0	0	1	0	1	0	1	0	1	0	0	0	0	1	1	1	1
chr2:62049290-62050441	retro_ecab_76	KRT19	intergenic_variant	-	0	97.16	98.48	0	0	0	0	0	0	0	0	2	2	1	1	2	0	2	1	2	1	1	2	2	1	1	2	2	2	1	2	2	2	2	2	1	0	2	1	1	1	2	1	2	0
chr6:31234745-31235467	retro_ecab_898	TMEM242	intron_variant	CCDC77	0	100	100	0	0	0	0	0	0	0	0	0	0	0	2	2	2	1	1	0	2	1	0	2	0	1	2	2	0	2	0	1	1	1	0	1	2	1	1	0	1	1	2	2	0
chr2:82454225-82455007	retro_ecab_90	RPL21	intron_variant	SH3D19	0	96.25	100	0	0	0	0	0	0	0	0	0	2	0	2	2	2	0	0	0	2	2	0	1	2	0	2	2	2	2	2	2	2	0	0	2	2	0	0	2	2	0	2	0	2
chr10:16555000-16555407	retro_ecab_92	RPS17	intergenic_variant	-	0	100	99.26	0	0	0	0	0	0	0	0	1	1	2	2	2	2	2	2	2	2	2	2	2	2	2	2	2	2	2	2	2	2	2	1	2	2	2	2	2	2	2	2	2	2
chr7:56776285-56777466	retro_ecab_931	KRT19	intergenic_variant	-	0	99.75	100	0	0	0	0	0	0	0	0	0	0	1	1	2	2	1	1	1	1	1	1	0	1	0	2	0	0	2	2	2	2	0	0	1	2	0	0	2	2	1	2	0	2
[truncated: 44 more columns]
