# Supplementary material for: Ancient segmentally duplicated LCORL retrocopies in equids
Source: PLoS One. 2023 Jun 8;18(6):e0286861. doi: 10.1371/journal.pone.0286861 (PMC10249811; doi:10.1371/journal.pone.0286861)
Supplement: S9 Table — (XLSX) [file pone.0286861.s019.xlsx]

## Sheet: Sheet1
S9 Table: Copy number of the LCORL retrocopies based on increased coverage.
Bam_file	Species	Breed	LCORL_discordant_reads	Average_coverage	Chr9_CNV_coverage	Ratio
SAMEA104569895	E. africanus asinus	Donkey	831	29.9621	577.613	19.2781
SAMN08939908	E. africanus asinus	Dezhou donkey	347	24.83	289.433	11.6566
SAMEA2802531	E. asinus somalicus	Somali wild ass	66	38.2923	340.102	8.88173
SAMEA2802530	E. hemionus onager	Onager	81	29.3792	386.195	13.1452
SAMN03010637	E. hemionus onager	Kulan	423	9.13629	110.971	12.1462
SAMEA2802529	E. kiang	Tibetan wild ass	157	14.0353	210.293	14.9831
SAMEA3166710	E. grevyi	Grevy’s/Imperial zebra	161	25.6036	420.545	16.4252
SAMEA2797679	E. quagga boehmi	Plains/Grant’s zebra	183	31.1466	998.127	32.0461
SAMEA2802528	E. zebra hartmannae	Hartmann’s mountain zebra	325	25.2472	855.376	33.88
SAMEA3498585	E. przewalski	Przewalski Horse	472	33.0667	996.583	30.1386
SAMN03009555	E. przewalski	Przewalski Horse	956	19.106	684.426	35.8226
SAMN03009556	E. przewalski	Przewalski Horse	1289	26.0398	875.407	33.618
SAMEA104357337	E. caballus	German Riding Pony	1159	28.305	764.912	27.0239
SAMEA104357347	E. caballus	Noriker	337	9.02614	257.126	28.4868
SAMEA104357348	E. caballus	Haflinger	868	23.697	586.241	24.739
SAMEA104357349	E. caballus	Haflinger	912	27.5709	626.398	22.7195
SAMEA104357350	E. caballus	Haflinger	730	22.2731	524.677	23.5565
SAMEA104357351	E. caballus	Swiss Warmblood	701	24.7054	585.477	23.6983
SAMEA104399644	E. caballus	Trakehner	912	25.5852	754.832	29.5027
SAMEA104728790	E. caballus	Thoroughbred	769	20.8832	565.771	27.0922
SAMEA104728842	E. caballus	Thoroughbred	603	20.0488	460.238	22.9559
SAMEA3367609	E. caballus	Shetland Pony	966	22.9956	522.369	22.716
SAMEA3475186	E. caballus	American Miniature Horse	185	17.4388	304.368	17.4535
SAMEA3475276	E. caballus	Percheron horse	284	19.4346	337.245	17.3528
SAMEA3475296	E. caballus	Arabian	174	17.5363	571.993	32.6177
SAMEA3475316	E. caballus	Tennessee Walking Horse	237	22.4744	670.386	29.8289
SAMEA3504070	E. caballus	Native Mongolian Chakouyi Horse	115	14.6268	257.336	17.5935
SAMEA3504078	E. caballus	Mangalarga Marchador Horse	147	16.804	407.955	24.2773
SAMEA3951219	E. caballus	Friesian dwarf	622	10.6972	245.588	22.9582
SAMEA3951220	E. caballus	Friesian dwarf	707	11.1374	277.801	24.9431
SAMEA3951221	E. caballus	Friesian dwarf	828	10.8432	310.477	28.6333
SAMEA4075241	E. caballus	Akhal-Teke	1834	30.1608	1077.5	35.7252
SAMEA4075242	E. caballus	Akhal-Teke	765	20.6583	501.199	24.2614
SAMEA4075244	E. caballus	Akhal-Teke	795	20.1356	483.852	24.0297
SAMEA4075245	E. caballus	Arabian	1078	27.3839	669.106	24.4343
SAMEA4075246	E. caballus	Franches-Montagnes	432	22.6224	642.629	28.4068
SAMEA4075252	E. caballus	Franches-Montagnes	495	18.4605	584.203	31.6461
SAMEA4075261	E. caballus	Dutch Warmblood	383	11.7089	325.809	27.8258
SAMEA4075263	E. caballus	Quarter Horse	896	29.322	627.524	21.4011
SAMEA4075264	E. caballus	Quarter Horse	553	16.9692	420.286	24.7676
SAMEA4075266	E. caballus	Swiss Warmblood	426	11.7738	334.1	28.3766
SAMEA4351924	E. caballus	German WarmBlood	385	19.0371	600.29	31.5326
SAMEA4351926	E. caballus	German WarmBlood	463	18.4609	528.837	28.6463
SAMEA4351933	E. caballus	German WarmBlood	1484	38.0264	1197.94	31.5029
SAMEA4822840	E. caballus	Icelandic	1484	26.9132	624.811	23.2158
SAMEA4822841	E. caballus	Holsteiner	1375	28.1503	584.931	20.7789
SAMEA4822843	E. caballus	Holsteiner	1436	21.2512	583.715	27.4674
SAMEA4822844	E. caballus	Holsteiner	520	9.94743	232.331	23.3559
SAMEA5600769	E. caballus	German Riding Pony	1181	28.5073	706.649	24.7884
SAMEA6135894	E. caballus	Traber	2019	34.1551	915.08	26.7919
SAMEA6135896	E. caballus	Traber	1678	29.4552	779.72	26.4714
SAMN01047698	E. caballus	Thoroughbred	371	14.3042	352.711	24.6579
SAMN01047699	E. caballus	Thoroughbred	337	14.0879	365.955	25.9765
SAMN01047703	E. caballus	Thoroughbred	370	13.5655	311.29	22.9472
SAMN01047704	E. caballus	Thoroughbred	549	16.6408	466.443	28.0301
SAMN01047705	E. caballus	Thoroughbred	337	17.8989	414.713	23.1697
SAMN01047706	E. caballus	Thoroughbred	428	18.5681	447.585	24.1051
SAMN01047707	E. caballus	jejuma	310	14.2313	394.196	27.6992
SAMN01047708	E. caballus	jejuma	270	13.6482	315.182	23.0933
SAMN02422919	E. caballus	duelmener	547	15.1624	379.857	25.0526
SAMN02439777	E. caballus	Arabian	539	14.5415	380.47	26.1644
SAMN02439778	E. caballus	Sorraia	648	13.2429	385.213	29.0883
SAMN02439779	E. caballus	Hanoverian	1129	26.9256	695.653	25.8361
SAMN02439782	E. caballus	Hanoverian	556	11.7443	279.861	23.8295
SAMN03952758	E. caballus	Hanoverian	375	12.2335	288.283	23.565
SAMN03955413	E. caballus	Sorraia	443	13.5019	349.579	25.8911
SAMN04538176	E. caballus	Shetland Pony	910	22.7272	557.208	24.5172
SAMN05440129	E. caballus	Shetland pony	637	15.6119	308.749	19.7765
SAMN05589198	E. caballus	Lusitano	353	15.2784	355.003	23.2356
SAMN06017257	E. caballus	Lipizzan	1106	20.0345	518.852	25.8979
SAMN06017258	E. caballus	Lipizzan	1023	21.095	551.399	26.1388
SAMN06017259	E. caballus	Lipizzan	849	21.6195	566.08	26.1838
SAMN11086686	E. caballus	Shire	275	14.3335	406.05	28.3287
SAMN12240079	E. caballus	Thoroughbred	1587	48.1277	1155.52	24.0095
SAMN12240080	E. caballus	Thoroughbred	1542	44.2626	1210.23	27.342
SAMN12240081	E. caballus	Thoroughbred	1518	48.1423	1180.7	24.5252
SAMN12240082	E. caballus	Thoroughbred	1015	40.2751	893.123	22.1756
SAMN12240083	E. caballus	Thoroughbred	1098	40.787	989.477	24.2596
SAMN12240084	E. caballus	Thoroughbred	1457	47.7934	1047.11	21.9091
SAMN12240085	E. caballus	Thoroughbred	1086	48.9444	1020.53	20.8508
SAMN12240086	E. caballus	Thoroughbred	887	40.1245	869.153	21.6614
SAMN12240087	E. caballus	Thoroughbred	1218	48.7522	1039.37	21.3194
SAMN12240088	E. caballus	Thoroughbred	897	38.0543	859.643	22.5899
SAMN12240089	E. caballus	Thoroughbred	1615	47.9542	1128.68	23.5366
SAMN12240091	E. caballus	Thoroughbred	660	18.8559	512.978	27.2052
SAMN12240092	E. caballus	Thoroughbred	972	39.4233	941.334	23.8776
SAMN12240095	E. caballus	Thoroughbred	759	33.5291	744.056	22.1914
