# Supplementary material for: Ancient segmentally duplicated LCORL retrocopies in equids
Source: PLoS One. 2023 Jun 8;18(6):e0286861. doi: 10.1371/journal.pone.0286861 (PMC10249811; doi:10.1371/journal.pone.0286861)
Supplement: S10 Table — (XLSX) [file pone.0286861.s020.xlsx]

## Sheet: Sheet1
S10 Table: BLAST results for the LCORL parent gene sequence in alternative equine genome assemblies.
assembly	species	query_id	query_length	query_start	query_end	mismatch	gapopen	sequence_chromosome	sequence_start	sequence_end	sequence_length	percent_id	evalue	bitscore
UCLA_HA_Equagga_1.0	Equus quagga	LCORL	5025	2009	5022	48	6	NW_025792113.1	1	3002	3016	97.878	0	5201
UCLA_HA_Equagga_1.0	Equus quagga	LCORL	5025	432	2609	25	5	NW_025792262.1	2162	1	2181	97.845	0	3747
UCLA_HA_Equagga_1.0	Equus quagga	LCORL	5025	1427	3338	23	7	NW_025793260.1	1	1914	1921	97.97	0	3317
UCLA_HA_Equagga_1.0	Equus quagga	LCORL	5025	432	2055	18	5	NW_025792351.1	44490	46094	1627	97.357	0	2743
UCLA_HA_Equagga_1.0	Equus quagga	LCORL	5025	432	2055	21	6	NW_025794892.1	11398	12996	1627	96.804	0	2687
UCLA_HA_Equagga_1.0	Equus quagga	LCORL	5025	4205	5017	18	1	NW_025792085.1	10187	9374	814	97.666	0	1397
ASM1607732v2	Equus asinus	LCORL	5025	432	5022	63	26	12	67691068	67695651	4932	96.846	0	7662
ASM1607732v2	Equus asinus	LCORL	5025	432	5022	60	23	3	75595514	75600101	4629	96.997	0	7705
ASM1607732v2	Equus asinus	LCORL	5025	432	5025	68	23	3	75629744	75625159	4633	96.676	0	7624
ASM1607732v2	Equus asinus	LCORL	5025	432	5022	71	22	3	75947905	75952499	4635	96.656	0	7624
ASM1607732v2	Equus asinus	LCORL	5025	432	5022	65	37	3	76000476	76005065	4642	96.381	0	7546
ASM1607732v2	Equus asinus	LCORL	5025	432	5025	68	16	3	76026073	76021505	4613	97.16	0	7734
ASM1607732v2	Equus asinus	LCORL	5025	894	5025	62	47	3	76067129	76062965	4208	95.699	0	6658
ASM1607732v2	Equus asinus	LCORL	5025	432	5022	62	34	3	76317113	76321716	4649	96.451	0	7576
ASM1607732v2	Equus asinus	LCORL	5025	432	5022	60	27	3	76364420	76369007	4633	96.827	0	7661
ASM1607732v2	Equus asinus	LCORL	5025	432	5025	68	27	3	78241910	78237311	4645	96.469	0	7581
