# Supplementary material for: Ancient segmentally duplicated LCORL retrocopies in equids
Source: PLoS One. 2023 Jun 8;18(6):e0286861. doi: 10.1371/journal.pone.0286861 (PMC10249811; doi:10.1371/journal.pone.0286861)
Supplement: S11 Table — (XLSX) [file pone.0286861.s021.xlsx]

## Sheet: Sheet1
S11 Table: Variants within the LCORL retrocopies.
									Species
Chr	POS	Location	Consequence	Impact	Reference_variant	REF	ALT	Use	E. caballus	E. a. somalicus	E. a. asinus	E. h. onager	E. kiang	E. q. boehmi	E. grevyi	E. z. hartmannae
3	107435373	5' UTR	na	MODIFIER		G	GCGGGAGA		0/0:0,99,255:33	0/1:157,0,255:68	0/1:255,0,255:71	0/1:14,0,255:51	0/0:0,30,202:10	0/0:0,255,255:269	0/0:0,255,255:126	0/0:0,255,255:267
3	107435376	5' UTR	na	MODIFIER		T	G		0/0:0,40,240:23	0/1:240,0,255:80	0/1:23,0,255:40	1/1:255,44,0:68	0/1:159,0,24:14	0/1:255,0,255:325	0/0:0,255,255:112	0/1:255,0,255:269
3	107435389	5' UTR	na	MODIFIER		A	G	All species	0/1:233,0,7:22	0/1:206,0,37:102	0/1:255,0,239:59	1/1:255,45,0:73	0/1:90,0,10:9	1/1:255,255,0:353	1/1:255,249,0:129	1/1:255,255,0:305
3	107435412	exon_1	missense	MODERATE		A	G	All species	0/1:148,0,82:10	0/1:210,0,25:112	0/1:255,0,255:57	0/1:193,0,50:70	0/1:89,0,5:10	1/1:255,255,0:343	1/1:255,188,0:116	0/1:255,0,255:294
3	107435422	exon_1	inframe_deletion	MODERATE		c	cCCT		0/1:81,0,114:5	0/0:0,7,253:8	0/0:0,3,23:1	0/0:0,10,243:7	0/0:0,3,52:1	0/1:202,0,244:23	0/1:73,0,146:9	0/1:113,0,130:8
3	107435423	exon_1	synonymous_variant	LOW		C	A		0/0:0,9,89:3	0/0:0,48,255:16	0/0:0,74,255:30	0/0:0,24,190:8	0/0:0,3,33:1	0/0:0,111,255:37	0/0:0,42,213:14	0/1:73,0,204:28
3	107435438	exon_1	synonymous_variant	LOW		C	T		0/0:0,12,113:4	0/0:0,30,255:10	0/1:205,0,255:26	0/0:0,21,162:7	0/0:0,6,53:2	0/0:0,24,206:8	0/0:0,18,147:6	0/0:0,84,255:28
3	107435444	exon_1	synonymous_variant	LOW		C	A		0/0:0,15,149:5	0/0:0,27,255:9	0/0:0,78,255:26	0/0:0,15,99:5	0/0:0,6,60:2	0/0:0,21,183:7	0/0:0,12,109:4	0/1:117,0,238:31
3	107435447	exon_1	synonymous_variant	LOW		C	T		0/0:0,15,154:5	1/1:189,21,0:7	1/1:255,78,0:26	0/0:0,15,104:5	0/0:0,6,55:2	0/0:0,18,159:6	0/0:0,12,108:4	0/0:0,111,255:37
3	107435456	exon_1	inframe_deletion	MODERATE		TGCT	T		0/0:0,21,211:7	1/1:125,15,0:5	1/1:255,84,0:28	1/1:142,15,0:5	0/0:0,6,63:2	1/1:194,18,0:6	1/1:87,6,0:2	0/1:223,0,255:34
3	107435459	exon_1	synonymous_variant	LOW		T	C		0/0:0,15,140:5	./.:0,0,0:0	1/1:13,3,0:1	1/1:13,3,0:1	0/0:0,6,68:2	1/1:16,3,0:1	./.:0,0,0:0	1/1:247,117,0:39
3	107435490	exon_1	frameshift	HIGH		G	GCGAGA		0/0:0,129,255:43	0/0:0,255,255:163	0/0:0,144,255:48	0/0:0,179,255:87	0/0:0,7,255:14	0/1:255,0,255:265	0/1:255,0,255:92	0/1:216,0,255:295
3	107435491	exon_1	frameshift	HIGH		AGAGG	AGAGGGGAGG		0/0:0,132,255:44	0/0:0,195,255:168	./.:0,0,0,0,0,0:0	0/1:205,0,255:102	0/1:41,0,255:15	0/1:255,0,255:147	0/1:255,0,255:84	0/0:0,119,255:237
3	107435503	exon_1	missense	MODERATE		T	G	All species	1/1:170,28,0:50	1/1:255,217,0:147	0/1:217,0,255:81	1/1:255,75,0:102	0/1:151,0,153:20	1/1:255,255,0:345	1/1:255,172,0:146	0/1:255,0,255:345
3	107435519	exon_1	missense_variant	MODERATE		C	G		0/0:0,181,255:60	0/0:0,104,255:152	0/1:72,0,255:82	0/0:0,255,255:105	0/0:0,90,255:30	0/0:0,255,255:393	0/0:0,255,255:166	0/0:0,255,255:364
3	107472535	exon_2	missense	MODERATE	rs396098641	A	C	Differ in horses	1/1;	0/0;	0/0	0/0;	0/0;	0/0;	0/0;	0/0;
3	107472539	exon_2	synonymous_variant	LOW	rs394160798	C	G	All species	0/1:0,4,185:9	0/0:0,32,7:101	0/0:0,123,255:53	0/1:50,0,72:63	0/1:23,0,94:6	1/1:74,255,0:226	0/1:61,0,90:63	1/1:84,255,0:164
3	107483732	exon_4	missense	MODERATE		C	T		0/0:0,66,255:22	0/0:0,255,255:194	0/0:0,129,255:43	0/0:0,255,255:169	0/0:0,69,255:23	0/0:0,154,210:515	0/0:0,255,255:190	0/1:255,0,255:446
3	107483733	exon_4	synonymous_variant	LOW		A	G		0/0:0,66,255:22	0/1:13,0,255:195	0/1:24,0,255:43	0/1:75,0,237:168	0/1:102,0,183:23	0/1:135,0,255:517	0/1:131,0,255:188	0/1:45,0,255:443
3	107483743	exon_4	missense	MODERATE		G	A		0/1;	0/0;	0/0	0/0;	0/0;	0/0;	0/0;	0/0;
3	107483748	exon_4	synonymous_variant	LOW	rs395520336	A	G	Differ in horses	0/1:112,0,255:20	0/1:108,0,255:203	0/0:0,123,255:41	0/0:0,255,255:189	0/0:0,78,255:26	0/0:0,255,255:522	0/0:0,255,255:211	0/0:0,255,255:483
3	107483774	exon_4	frameshift	HIGH		AA	A		1/1;	0/1;	0/0	0/1;	0/0;	0/1;	1/1;	0/1;
3	107483780	exon_4	missense	MODERATE	rs397418941	T	C	All species	0/1:120,0,248:22	1/1:255,89,0:185	0/1:52,0,255:42	0/1:164,0,25:184	0/1:191,0,242:30	1/1:255,255,0:468	1/1:156,0,0:204	1/1:255,255,0:466
3	107483793	exon_4	synonymous_variant	LOW		A	C		0/0:0,60,255:20	0/0:0,255,255:166	0/0:0,126,255:42	0/0:0,84,252:160	0/1:255,0,189:31	0/0:0,255,255:425	0/0:0,255,255:194	0/0:0,255,255:434
3	107483798	exon_4	missense	MODERATE	rs394915854	G	A	Differ in horses	0/1:128,0,205:20	1/1:255,255,0:162	1/1:255,105,0:35	1/1:255,255,0:159	1/1:255,93,0:31	1/1:255,255,0:402	1/1:255,255,0:191	1/1:255,255,0:426
3	107483802	exon_4	nonsense	HIGH	rs396876173	C	G	Differ in horses	0/1:132,0,177:19	0/0:0,255,255:154	0/0:0,123,255:41	0/0:0,255,255:157	0/0:0,96,255:32	0/0:0,255,255:384	0/0:0,255,255:188	0/0:0,255,255:410
3	107527203	exon_5	missense	MODERATE		C	G		0/0:0,255,255:141	0/0:0,255,255:125	0/0:0,255,255:109	0/0:0,255,255:146	0/0:0,205,255:68	0/0:0,255,255:445	0/1:255,0,187:168	0/0:0,255,255:409
3	107527281	exon_5	missense	MODERATE		A	G		0/0:0,247,255:82	0/0:0,255,255:161	0/0:0,255,255:99	0/0:0,255,255:218	0/0:0,223,255:74	0/1:82,0,255:483	0/0:0,255,255:196	0/1:255,0,255:441
3	107527286	exon_5	synonymous_variant	LOW		A	C		0/0:0,247,255:82	0/0:0,255,255:155	0/0:0,255,255:96	0/0:0,255,255:213	0/1:65,0,255:68	0/0:0,255,255:434	0/0:0,255,255:191	0/0:0,255,255:419
3	107527310	exon_5	synonymous_variant	LOW		T	C		0/0:0,169,255:56	0/0:0,255,255:164	0/0:0,244,255:82	0/0:0,255,255:255	0/1:255,0,255:69	0/0:0,255,255:457	0/0:0,255,255:214	0/0:0,255,255:419
3	107527350	exon_5	missense	MODERATE		A	G		0/0:0,235,255:78	0/0:0,255,255:192	0/0:0,255,255:91	0/1:255,0,255:266	0/1:252,0,255:64	0/0:0,255,255:496	0/0:0,255,255:232	0/0:0,255,255:479
3	107527355	exon_5	synonymous_variant	LOW		A	G		0/0:0,247,255:82	0/0:0,255,255:200	0/0:0,255,255:96	0/1:238,0,255:271	0/0:0,181,255:60	0/0:0,255,255:502	0/0:0,255,255:236	0/0:0,255,255:496
3	107548657	exon_6	missense	MODERATE		A	T		0/0:0,81,255:27	0/0:0,186,255:73	0/0:0,93,255:31	0/0:0,255,255:104	0/0:0,42,250:14	0/0:0,134,255:224	0/0:0,255,255:95	0/1:236,0,255:188
3	107548708	exon_6	frameshift	HIGH		C	CG		0/0:0,57,255:19	0/0:0,187,255:62	0/0:0,114,255:38	0/0:0,253,255:84	0/0:0,27,204:9	0/0:0,255,255:211	0/1:51,0,179:67	0/0:0,255,255:197
3	107548709	exon_6	synonymous_variant	LOW	rs396014283	A	G	Differ in horses	0/1:103,0,255:22	0/1:255,0,255:83	0/0:0,123,255:41	0/1:255,0,215:113	0/1:95,0,177:14	1/1:255,255,0:254	1/1:255,5,0:64	1/1:255,250,0:232
3	107548713	exon_6	missense	MODERATE	rs396995436	A	G	Differ in horses	0/1:100,0,255:23	0/1:123,0,255:75	0/0:0,123,255:41	0/1:255,0,242:102	0/1:91,0,151:13	0/1:255,0,255:236	1/1:255,75,0:79	0/1:255,0,255:222
3	107548722	exon_6	inframe_deletion	MODERATE		CCTTCTTCT	CCTTCT		0/0:0,51,255:17	0/1:255,0,255:62	0/0:0,114,255:38	0/0:0,160,255:53	0/0:0,27,254:9	0/0:0,255,255:152	0/0:0,90,255:30	0/0:0,255,255:171
3	107548740	exon_6	missense	MODERATE	rs394221442	G	A	Differ in horses	0/1:72,0,255:22	1/1:255,160,0:53	1/1:255,120,0:40	1/1:255,166,0:68	1/1:255,36,0:14	1/1:255,255,0:134	1/1:255,135,0:52	1/1:255,255,0:148
3	107550086	exon_7	synonymous_variant	LOW		A	G		0/0:0,255,255:148	0/0:0,255,255:172	0/0:0,255,255:200	0/0:0,255,255:145	0/0:0,255,255:88	0/1:82,0,255:340	0/0:0,158,255:178	0/0:0,77,255:412
3	107550089	exon_7	missense	MODERATE	rs396192150	C	G	All species	1/1:85,51,0:150	0/1:176,0,149:173	0/1:83,0,22:201	0/1:216,0,239:146	0/1:159,0,132:90	1/1:136,108,0:343	0/1:114,0,36:183	1/1:255,255,0:415
3	107550113	exon_7	synonymous_variant	LOW	rs397124133	A	G	Differ in horses	1/1:129,149,0:198	0/0:0,255,255:242	0/0:0,255,255:258	0/0:0,255,255:220	0/0:0,255,255:120	0/0:0,255,255:566	0/0:0,255,255:283	0/0:0,255,255:583
3	107550184	exon_7	missense	MODERATE	rs394567933	T	G	Differ in horses	1/1:255,19,0:173	0/1:255,0,24:242	1/1:255,52,0:318	0/1:255,0,173:258	0/1:255,0,225:128	0/1:100,0,255:542	0/0:0,255,255:323	0/1:255,0,255:582
3	107550195	exon_7	inframe_deletion	MODERATE		AGGCATACTTTAT	A	All species	1/1;	1/1;	1/1;	1/1;	1/1;	1/1;	1/1;	1/1;
3	107550198	exon_7	missense	MODERATE		A	G		0/0:0,154,255:51	0/0:0,255,255:95	0/0:0,202,255:67	0/0:0,255,255:94	0/0:0,129,255:43	0/0:0,212,255:137	0/1:152,0,255:58	0/0:0,175,255:128
3	107550220	exon_7	missense	MODERATE		A	G		0/0:0,255,255:193	0/0:0,255,255:229	0/0:0,255,255:348	0/0:0,255,255:287	0/0:0,255,255:127	0/0:0,255,255:526	0/1:255,0,255:276	0/0:0,255,255:591
3	107550247	exon_7	nonsense	HIGH		T	G		0/0:0,255,255:229	0/0:0,255,255:201	0/0:0,255,255:395	0/0:0,255,255:273	0/0:0,255,255:131	0/1:255,0,255:528	0/0:0,255,255:301	0/0:0,255,255:619
3	107550249	exon_7	missense	MODERATE		C	G		0/0:0,255,255:229	0/0:0,255,255:203	0/0:0,255,255:399	0/0:0,27,255:269	0/1:36,0,255:126	0/1:26,0,255:524	0/0:0,255,255:299	0/1:255,0,255:609
3	107550273	exon_7	missense	MODERATE		A	G		0/0:0,255,255:241	0/1:59,0,255:180	0/0:0,255,255:429	0/0:0,255,255:247	0/0:0,255,255:124	0/0:0,255,255:462	0/0:0,255,255:252	0/0:0,255,255:597
3	107550282	exon_7	missense	MODERATE	rs395514498	A	G	Differ in horses	1/1:255,203,0:242	0/0:0,255,255:189	0/0:0,255,255:431	0/0:0,255,255:263	0/0:0,255,255:136	0/0:0,255,255:510	0/0:0,255,255:273	0/0:0,255,255:634
3	107550286	exon_7	missense	MODERATE		G	A		0/0:0,255,255:269	0/0:0,255,255:185	0/0:0,255,255:437	0/0:0,255,255:250	0/0:0,255,255:133	0/0:0,255,255:506	0/1:255,0,255:270	0/0:0,255,255:618
3	107550295	exon_7	missense	MODERATE	rs396922194	A	G	Differ in horses	1/1:255,243,0:264	0/0:0,255,255:194	0/0:0,255,255:447	0/0:0,255,255:255	0/0:0,255,255:131	0/0:0,255,255:519	0/0:0,255,255:269	0/0:0,255,255:620
3	107550321	exon_7	missense	MODERATE		A	G	Differ in wild equids	0/0:0,255,255:346	1/1:255,110,0:216	1/1:255,255,0:470	1/1:255,216,0:244	0/1:255,0,196:154	0/1:255,0,255:601	1/1:255,255,0:288	0/1:126,0,255:669
3	107550327	exon_7	missense	MODERATE		A	G		0/0:0,255,255:350	0/0:0,255,255:234	0/0:0,255,255:490	0/1:255,0,255:260	0/1:255,0,255:154	0/0:0,255,255:626	0/0:0,255,255:318	0/0:0,255,255:692
3	107550344	exon_7	missense	MODERATE	rs395272336	A	T	Differ in horses	1/1:255,255,0:358	0/0:0,255,255:228	0/0:0,255,255:509	0/0:0,255,255:262	0/0:0,255,255:161	0/0:0,255,255:628	0/0:0,255,255:324	0/0:0,255,255:673
3	107550405	exon_7	frameshift	MODERATE		-	-		0/1:175,0,255:34	0/0:0,255,255:216	0/0:0,255,255:572	0/0:0,255,255:257	0/0:0,255,255:192	0/0:0,255,255:544	0/0:0,255,255:336	0/0:0,255,255:640
3	107550418	exon_7	missense	MODERATE		A	G	Differ in wild equids	0/0:0,42,255:14	1/1:255,140,0:198	1/1:255,255,0:580	1/1:255,255,0:242	1/1:255,227,0:175	1/1:255,255,0:491	1/1:255,255,0:308	1/1:255,255,0:595
3	107550423	exon_7	missense	MODERATE		A	G		0/0:0,39,255:13	0/0:0,255,255:205	./.:0,0,0,0,0,0:0	0/0:0,255,255:237	0/0:0,255,255:185	0/0:0,255,255:503	0/0:0,255,255:305	0/1:54,0,255:602
3	107550424	exon_7	missense	MODERATE		A	G		0/0:0,39,255:13	0/1:255,0,255:205	0/1:255,0,255:579	0/0:0,255,255:235	0/1:141,0,255:187	0/0:0,255,255:508	0/0:0,255,255:309	0/0:0,255,255:602
3	107550432	exon_7	missense	MODERATE		A	G		0/0:0,36,242:12	0/0:0,255,255:211	0/0:0,255,255:590	0/0:0,255,255:237	0/0:0,255,255:187	0/1:255,0,255:505	0/0:0,255,255:305	0/1:255,0,255:613
3	107550470	exon_7	synonymous_variant	LOW		A	G	Differ in wild equids	0/0:0,39,248:13	1/1:255,29,0:177	1/1:255,255,0:569	1/1:255,97,0:221	1/1:255,123,0:176	1/1:255,255,0:476	1/1:255,255,0:297	1/1:255,255,0:586
3	107550477	exon_7	missense	MODERATE		A	G		0/0:0,36,245:12	0/1:255,0,113:186	1/1:255,41,0:573	1/1:255,137,0:218	1/1:255,101,0:169	0/1:87,0,255:500	1/1:255,255,0:299	0/1:113,0,255:611
3	107550523	exon_7	missense	MODERATE	rs394671451	A	G	Differ in horses	1/1:255,255,0:369	0/0:0,255,255:203	0/0:0,255,255:617	0/0:0,255,255:273	0/0:0,255,255:180	0/0:0,255,255:633	0/0:0,255,255:332	0/0:0,255,255:727
3	107550573	exon_7	missense	MODERATE		A	G		0/0:0,255,255:376	0/0:0,255,255:269	./.:0,0,0,0,0,0:0	0/0:0,255,255:310	0/0:0,255,255:191	0/0:0,255,255:658	0/0:0,255,255:383	0/1:77,0,255:677
3	107550646	exon_7	missense	MODERATE		G	C		0/0:0,255,255:386	0/0:0,255,255:212	0/0:0,255,255:557	0/0:0,255,255:282	0/0:0,255,255:191	0/1:255,0,255:521	0/0:0,255,255:315	0/1:255,0,255:636
3	107550673	exon_7	missense	MODERATE		T	G		0/0:0,255,255:403	0/0:0,255,255:204	0/0:0,255,255:550	0/0:0,255,255:278	0/0:0,255,255:190	0/1:81,0,255:516	0/0:0,255,255:292	0/0:0,255,255:617
3	107550699	exon_7	missense	MODERATE		T	C		0/0:0,255,255:408	0/0:0,255,255:230	0/0:0,255,255:537	0/0:0,255,255:297	0/0:0,255,255:195	0/1:255,0,255:644	0/0:0,255,255:323	0/0:0,255,255:706
3	107550745	exon_7	missense	MODERATE	rs393966606&rs68603088	C	A		0/0:0,255,255:406	1/1:255,8,0:182	0/1:255,0,255:572	1/1:255,255,0:228	1/1:255,255,0:170	0/1:255,0,255:526	1/1:255,255,0:301	0/1:7,0,255:619
3	107550753	exon_7	missense	MODERATE		C	T		0/0:0,255,255:407	0/1:255,0,255:187	0/1:255,0,255:574	0/1:255,0,255:243	0/1:255,0,255:182	0/1:221,0,255:546	1/1:255,255,0:301	0/1:41,0,255:640
3	107550770	exon_7	synonymous_variant	LOW		T	C		0/0:0,255,255:400	0/0:0,255,255:176	0/0:0,255,255:590	0/0:0,255,255:233	0/0:0,255,255:184	0/0:0,255,255:519	0/0:0,255,255:284	0/1:255,0,255:633
3	107550789	exon_7	missense	MODERATE		G	C		0/0:0,255,255:380	0/1:255,0,255:193	0/1:202,0,255:585	0/0:0,255,255:244	0/0:0,255,255:193	0/0:0,255,255:596	0/0:0,255,255:300	0/0:0,255,255:696
3	107550822	exon_7	missense	MODERATE		T	G		0/0:0,255,255:359	0/1:255,0,255:219	0/1:241,0,255:565	0/1:255,0,255:262	0/1:199,0,255:193	0/0:0,255,255:664	0/0:0,255,255:302	0/0:0,255,255:709
3	107550857	exon_7	missense	MODERATE		A	C	Differ in wild equids	0/0:0,255,255:363	1/1:255,255,0:252	1/1:255,255,0:512	0/1:255,0,249:273	0/1:255,0,196:178	0/1:255,0,144:662	0/1:250,0,255:342	0/1:255,0,255:692
3	107550859	exon_7	missense	MODERATE		G	A		0/0:0,255,255:387	0/0:0,255,255:266	0/0:0,255,255:539	0/0:0,255,255:297	0/0:0,255,255:191	0/1:54,0,255:688	0/0:0,255,255:358	0/1:255,0,255:717
3	107550891	exon_7	missense	MODERATE		A	G		0/0:0,255,255:434	0/0:0,255,255:269	0/0:0,255,255:542	0/0:0,255,255:318	0/0:0,255,255:201	0/0:0,255,255:673	0/0:0,255,255:378	0/1:255,0,255:686
3	107550914	exon_7	synonymous_variant	LOW	rs68603090	A	G		0/1:255,0,255:456	0/0:0,255,255:276	0/0:0,255,255:522	0/0:0,255,255:307	0/0:0,255,255:196	0/0:0,255,255:665	0/0:0,255,255:376	0/0:0,255,255:707
3	107550923	exon_7	synonymous_variant	LOW	rs68603092	C	A		0/0:0,255,255:452	1/1:255,255,0:278	1/1:255,255,0:494	1/1:255,255,0:308	1/1:255,255,0:191	1/1:255,255,0:649	1/1:255,255,0:356	1/1:255,255,0:692
3	107550959	exon_7	synonymous_variant	LOW		G	A		0/0:0,255,255:456	0/0:0,255,255:277	0/0:0,255,255:524	0/0:0,255,255:289	0/0:0,255,255:190	0/1:139,0,255:666	0/0:0,255,255:368	0/1:255,0,255:685
3	107550968	exon_7	missense	MODERATE		C	G		0/0:0,255,255:457	0/1:255,0,255:262	0/1:255,0,255:529	0/0:0,255,255:276	0/0:0,255,255:185	0/0:0,255,255:644	0/0:0,255,255:360	0/0:0,255,255:687
3	107550976	exon_7	missense	MODERATE		T	C		0/0:0,255,255:449	0/0:0,255,255:256	./.:0,0,0,0,0,0:0	0/0:0,255,255:264	0/0:0,255,255:183	0/1:43,0,255:605	0/0:0,255,255:351	0/0:0,255,255:667
3	107550990	exon_7	missense	MODERATE		A	G		0/0:0,255,255:440	1/1:255,221,0:247	1/1:255,118,0:533	0/1:255,0,255:270	0/1:255,0,255:175	0/1:255,0,255:598	1/1:255,151,0:338	0/1:255,0,255:623
3	107551033	exon_7	missense	MODERATE		G	A		0/0:0,255,255:439	0/0:0,255,255:258	0/0:0,255,255:533	0/0:0,255,255:259	0/0:0,255,255:176	0/0:0,255,255:676	0/1:118,0,255:353	0/0:0,255,255:689
3	107551035	exon_7	missense	MODERATE	rs68603098	G	T		0/0:0,255,255:440	0/0:0,220,255:269	0/0:0,255,255:529	0/0:0,165,255:271	0/0:0,188,255:184	0/1:162,0,255:684	0/0:0,255,255:356	0/1:255,0,255:707
3	107551057	exon_7	missense	MODERATE		A	G		0/0:0,255,255:479	0/1:255,0,255:288	1/1:255,255,0:523	0/1:255,0,255:292	0/1:255,0,255:188	0/0:0,255,255:700	0/0:0,255,255:379	0/0:0,255,255:732
3	107551126	3' UTR	na	MODIFIER		A	G		0/0:0,255,255:389	0/1:255,0,255:225	0/1:255,0,232:494	0/0:0,255,255:299	0/0:0,255,255:168	0/0:0,255,255:725	0/0:0,255,255:352	0/0:0,255,255:733
3	107551139	3' UTR	na	MODIFIER	rs395913570	C	T	Differ in horses	0/1:239,0,26:84	1/1:255,255,0:151	1/1:255,255,0:385	1/1:255,255,0:246	1/1:255,255,0:143	1/1:255,255,0:601	1/1:255,255,0:295	1/1:255,255,0:278
3	107551142	3' UTR	na	MODIFIER	rs396829447	A	T		0/1:249,0,74:76	0/1:106,0,255:149	0/0:0,255,255:385	0/0:0,255,255:254	0/0:0,255,255:153	0/0:0,255,255:617	0/0:0,255,255:309	0/0:0,140,255:283
3	107551147	3' UTR	na	MODIFIER	rs394685189	C	T		0/1:249,0,211:37	0/0:0,255,255:133	0/0:0,255,255:358	0/0:0,255,255:234	0/0:0,255,255:146	0/0:0,255,255:581	0/0:0,255,255:295	0/0:0,78,255:184
3	107551154	3' UTR	na	MODIFIER		G	T		0/0:0,238,255:79	0/1:82,0,214:37	0/1:203,0,255:74	0/0:0,255,255:245	0/0:0,255,255:144	0/0:0,255,255:679	0/0:0,255,255:283	0/0:0,255,255:528
3	107551156	3' UTR	na	MODIFIER		A	G		0/0:0,183,255:67	0/1:129,0,191:36	0/1:216,0,255:81	0/0:0,255,255:241	0/0:0,255,255:129	0/0:0,255,255:662	0/0:0,255,255:268	0/0:0,255,255:586
3	107551157	3' UTR	na	MODIFIER	rs396175454	T	C		0/1:255,0,255:70	0/0:0,111,255:46	0/0:0,173,255:112	0/1:255,0,255:213	0/1:255,0,255:126	0/1:255,0,167:665	1/1:255,171,0:260	0/1:250,0,255:589
3	107551180	3' UTR	na	MODIFIER		A	G		0/0:0,255,255:414	0/1:187,0,2:22	1/1:255,114,0:39	0/1:169,0,255:72	0/1:255,0,254:70	0/1:78,0,255:200	0/1:255,0,255:46	0/0:0,255,255:446
3	107551196	3' UTR	na	MODIFIER	rs68603100	A	G	Differ in horses	1/1:255,255,0:451	1/1:255,255,0:148	1/1:255,255,0:462	0/1:255,0,190:227	0/1:255,0,143:120	1/1:255,255,0:595	1/1:255,208,0:264	1/1:255,255,0:609
3	107551208	3' UTR	na	MODIFIER		A	G		0/0:0,255,255:501	1/1:255,255,0:188	1/1:255,255,0:509	0/1:255,0,255:233	0/1:255,0,247:131	0/0:0,255,255:652	0/1:255,0,255:281	0/0:0,255,255:716
3	107551229	3' UTR	na	MODIFIER	rs1143584900	A	C		0/1:93,0,255:490	0/0:0,255,255:249	./.:0,0,0,0,0,0:0	0/0:0,255,255:261	0/0:0,255,255:172	0/0:0,255,255:665	0/0:0,255,255:337	0/0:0,255,255:662
3	107551230	3' UTR	na	MODIFIER		C	G		0/0:0,255,255:495	0/0:0,255,255:251	0/0:0,255,255:547	0/0:0,255,255:263	0/0:0,255,255:172	0/0:0,255,255:664	0/0:0,255,255:340	0/1:255,0,255:653
3	107551260	3' UTR	na	MODIFIER		T	G		0/0:0,255,255:462	0/1:255,0,255:242	0/1:255,0,39:537	0/0:0,255,255:275	0/0:0,255,255:177	0/0:0,255,255:579	0/0:0,255,255:341	0/0:0,255,255:572
3	107551264	3' UTR	na	MODIFIER	rs68603102	A	G	All species	1/1:255,255,0:455	1/1:255,92,0:243	1/1:255,255,0:540	1/1:255,65,0:270	1/1:255,31,0:178	0/1:255,0,255:571	0/1:255,0,34:328	0/1:255,0,255:571
3	107551270	3' UTR	na	MODIFIER	rs68604104	C	G		0/1:255,0,175:461	0/0:0,255,255:238	0/0:0,255,255:555	0/0:0,255,255:274	0/0:0,255,255:192	0/0:0,255,255:565	0/0:0,191,255:330	0/0:0,255,255:565
3	107551284	3' UTR	na	MODIFIER		A	C,G		0/0:0,255,255,255,255,255:469	0/1:236,0,255,255,255,255:230	0/1:255,0,255,255,255,255:554	0/1:163,0,255,255,255,255:258	0/0:0,73,255,255,255,255:201	0/0:0,255,255,255,255,255:552	0/0:0,255,255,255,255,255:321	0/2:255,255,255,0,255,255:572
3	107551297	3' UTR	na	MODIFIER		A	C		0/0:0,255,255:433	0/1:144,0,255:192	0/0:0,255,255:555	0/0:0,255,255:230	0/0:0,255,255:196	0/0:0,255,255:195	0/0:0,255,255:274	0/0:0,255,255:461
3	107551301	3' UTR	na	MODIFIER		G	C		0/0:0,255,255:428	0/0:0,255,255:195	0/0:0,255,255:559	0/0:0,255,255:238	0/1:146,0,255:191	0/0:0,255,255:503	0/0:0,255,255:296	0/0:0,255,255:549
3	107551338	3' UTR	na	MODIFIER		A	C		0/0:0,255,255:421	0/1:211,0,255:153	0/0:0,178,255:587	0/0:0,255,255:197	0/0:0,255,255:167	0/0:0,255,255:463	0/0:0,255,255:236	0/0:0,255,255:431
3	107551390	3' UTR	na	MODIFIER		A	G		0/0:0,255,255:423	0/0:0,28,255:139	0/0:0,255,255:664	0/0:0,255,255:182	0/0:0,255,255:151	0/0:0,255,255:407	0/1:255,0,255:194	0/0:0,255,255:357
3	107551399	3' UTR	na	MODIFIER	rs397180873&rs68604106	G	C		0/0:0,255,255:434	0/1:255,0,206:149	0/1:255,0,255:676	1/1:255,255,0:186	1/1:255,255,0:155	0/1:255,0,255:422	0/0:0,124,255:207	1/1:255,94,0:373
3	107551431	3' UTR	na	MODIFIER		G	A		0/0:0,255,255:466	0/0:0,255,255:182	0/0:0,255,255:672	0/0:0,98,255:223	0/0:0,255,255:167	0/1:48,0,255:487	0/0:0,255,255:263	0/1:255,0,255:439
3	107551499	3' UTR	na	MODIFIER		T	G		0/0:0,255,255:427	0/0:0,255,255:180	./.:0,0,0,0,0,0:0	0/0:0,255,255:243	0/0:0,255,255:153	0/1:141,0,255:472	0/0:6,0,255:265	0/0:0,255,255:394
3	107551525	3' UTR	na	MODIFIER		A	C		0/0:0,255,255:422	0/1:255,0,129:177	1/1:255,255,0:612	0/1:255,0,255:226	0/1:255,0,139:144	0/1:201,0,255:474	0/1:255,0,130:227	0/0:0,255,255:303
3	107551528	3' UTR	na	MODIFIER		T	C		0/0:0,255,255:423	0/0:0,255,255:174	0/0:0,255,255:621	0/1:255,0,255:224	0/1:251,0,255:144	0/1:255,0,255:447	0/0:0,255,255:227	0/1:180,0,255:295
3	107551536	3' UTR	na	MODIFIER		T	G		0/0:0,255,255:416	0/0:0,255,255:178	0/0:0,255,255:620	0/0:0,255,255:230	0/0:0,255,255:143	0/0:0,255,255:450	0/0:0,255,255:229	0/1:107,0,255:266
3	107551564	3' UTR	na	MODIFIER	rs68604108	C	G	Differ in horses	1/1:255,255,0:434	0/0:0,255,255:168	0/0:0,255,255:673	0/0:0,255,255:229	0/0:0,255,255:120	0/0:0,255,255:450	0/0:0,255,255:228	0/0:0,255,255:258
3	107551565	3' UTR	na	MODIFIER		A	C		0/0:0,255,255:444	0/1:255,0,255:168	0/1:255,0,255:663	0/0:0,255,255:228	0/0:0,255,255:120	0/0:0,255,255:450	0/0:0,255,255:228	0/0:0,255,255:267
3	107551577	3' UTR	na	MODIFIER		T	G		0/0:0,255,255:449	0/1:255,0,255:183	0/1:20,0,254:689	0/0:0,255,255:233	0/0:0,255,255:119	0/0:0,255,255:455	0/0:0,255,255:226	0/0:0,255,255:263
3	107551580	3' UTR	na	MODIFIER		G	A		0/0:0,255,255:443	0/0:0,255,255:184	0/0:0,255,255:691	0/0:0,255,255:229	0/1:255,0,255:119	0/0:0,255,255:445	0/0:0,255,255:216	0/0:0,255,255:257
3	107551585	3' UTR	na	MODIFIER	rs68604110	C	A		0/0:0,255,255:449	1/1:255,255,0:179	1/1:255,255,0:688	1/1:255,255,0:219	1/1:255,255,0:117	1/1:255,255,0:429	1/1:255,255,0:205	1/1:255,255,0:252
3	107551607	3' UTR	na	MODIFIER		C	T		0/0:0,255,255:469	0/0:0,255,255:185	0/0:0,255,255:716	0/0:0,255,255:230	0/0:0,255,255:123	0/0:0,255,255:452	0/0:0,255,255:202	0/1:78,0,255:265
3	107551608	3' UTR	na	MODIFIER	rs68604112	G	A		0/0:0,255,255:460	0/0:0,255,255:181	0/0:0,180,255:710	0/1:241,0,255:226	0/1:125,0,255:120	0/1:255,0,255:452	0/1:161,0,255:199	0/1:87,0,255:258
3	107551609	3' UTR	na	MODIFIER		C	T		0/0:0,255,255:468	0/0:0,255,255:184	0/0:0,255,255:715	0/0:0,255,255:229	0/0:0,255,255:119	0/0:0,255,255:454	0/1:126,0,255:201	0/0:0,255,255:254
3	107551614	3' UTR	na	MODIFIER		A	G		0/0:0,255,255:470	0/0:0,255,255:175	0/0:0,255,255:711	0/0:0,255,255:232	0/0:0,115,255:111	0/1:255,0,255:442	0/0:0,139,255:200	0/1:255,0,255:243
3	107551624	3' UTR	na	MODIFIER		T	C		0/0:0,255,255:471	0/0:0,255,255:148	0/0:0,255,255:708	0/0:0,255,255:204	0/0:0,255,255:113	0/1:145,0,255:396	0/0:0,255,255:181	0/1:255,0,255:213
3	107551636	3' UTR	na	MODIFIER		A	C		0/0:0,255,255:468	0/1:255,0,255:141	0/0:0,255,255:710	0/0:0,255,255:212	0/0:0,255,255:114	0/0:0,255,255:378	0/0:0,255,255:187	0/0:0,255,255:229
3	107551689	3' UTR	na	MODIFIER		C	G		0/0:0,255,255:393	0/0:0,255,255:105	0/0:0,255,255:629	0/0:0,255,255:195	0/0:0,255,255:104	0/0:0,255,255:334	0/1:184,0,255:163	0/0:0,255,255:193
3	107551762	3' UTR	na	MODIFIER		A	G		0/0:0,255,255:381	0/0:0,193,255:64	0/0:0,255,255:651	0/0:0,255,255:107	0/0:0,205,255:68	0/0:0,255,255:182	0/0:0,255,255:119	0/1:197,0,255:110
3	107551763	3' UTR	na	MODIFIER	rs68604114	C	T		0/0:0,255,255:380	0/1:255,0,255:65	0/1:255,0,255:643	0/1:255,0,54:107	1/1:255,39,0:65	0/1:255,0,255:184	0/1:146,0,255:121	0/1:243,0,255:108
3	107551764	3' UTR	na	MODIFIER		AGTTGTTGT	AGTTGT		0/0:0,255,255:359	0/1:255,0,255:75	./.:0,0,0,0,0,0:0	0/0:0,255,255:127	0/0:0,205,255:68	0/0:0,255,255:208	0/0:0,195,255:118	0/0:0,255,255:105
3	107551771	3' UTR	na	MODIFIER	rs68604116	G	T		0/0:0,255,255:406	1/1:255,117,0:48	1/1:255,12,0:469	0/1:255,0,64:120	0/1:255,0,255:73	0/1:255,0,255:181	0/1:163,0,255:112	0/1:217,0,255:121
3	107551798	3' UTR	na	MODIFIER		A	C		0/0:0,255,255:462	0/0:0,205,255:68	0/0:0,255,255:699	0/1:255,0,255:122	0/1:255,0,255:77	0/0:0,255,255:169	0/0:0,255,255:110	0/0:0,255,255:122
3	107551810	3' UTR	na	MODIFIER		A	G		0/0:0,255,255:466	0/0:0,160,255:53	0/0:0,255,255:681	0/0:0,255,255:110	0/0:0,211,255:70	0/0:0,255,255:147	0/1:138,0,255:103	0/0:0,255,255:110
3	107551812	3' UTR	na	MODIFIER		A	G		0/0:0,255,255:467	0/0:0,157,255:52	0/0:0,255,255:676	0/0:0,255,255:111	0/0:0,208,255:69	0/0:0,255,255:147	0/0:0,255,255:103	0/1:255,0,255:109
3	107551851	3' UTR	na	MODIFIER		C	G		0/0:0,255,255:465	0/0:0,120,255:40	0/0:0,255,255:709	0/0:0,247,255:82	0/0:0,172,255:57	0/1:65,0,255:102	0/1:119,0,255:68	0/0:0,205,255:68
3	107551857	3' UTR	na	MODIFIER		T	C		0/0:0,255,255:468	0/1:255,0,255:39	0/1:255,0,255:708	0/1:255,0,13:71	0/1:255,0,52:48	0/1:255,0,255:87	0/1:184,0,255:61	0/1:201,0,255:59
3	107551905	3' UTR	na	MODIFIER		aaataat	aaat		0/0:0,255,255:377	0/0:0,66,255:22	./.:0,0,0,0,0,0:0	0/0:0,99,255:33	0/0:0,96,255:32	0/0:0,96,255:32	0/0:0,99,255:33	0/1:74,0,255:12
3	107551908	3' UTR	na	MODIFIER		T	C		0/0:0,255,255:385	0/0:0,84,255:28	0/0:0,255,255:675	0/0:0,129,255:43	0/0:0,108,255:36	0/1:166,0,250:52	0/0:0,129,255:43	0/0:0,54,255:18
3	107551943	3' UTR	na	MODIFIER		A	C		0/0:0,255,255:423	0/1:255,0,255:86	0/1:255,0,255:663	0/1:245,0,141:90	1/1:255,46,0:76	0/1:255,0,255:182	0/0:0,33,255:119	0/1:146,0,255:176
3	107551947	3' UTR	na	MODIFIER		T	C		0/0:0,255,255:407	0/1:243,0,255:95	0/1:255,0,255:662	0/1:251,0,139:96	1/1:255,49,0:81	0/1:255,0,255:197	0/0:0,1,255:128	0/1:134,0,255:207
3	107551970	3' UTR	na	MODIFIER		G	C		0/0:0,255,255:443	0/1:255,0,255:146	0/1:255,0,255:673	0/1:255,0,135:144	0/1:244,0,9:110	0/1:255,0,180:282	0/0:0,67,255:184	0/1:255,0,9:327
3	107551995	3' UTR	na	MODIFIER		A	C		0/0:0,255,255:461	0/0:0,255,255:199	0/0:0,255,255:703	0/0:0,255,255:207	0/0:0,255,255:147	0/0:0,255,255:476	0/0:0,255,255:239	0/1:110,0,255:433
3	107551998	3' UTR	na	MODIFIER	rs395382430	G	T		0/0:0,255,255:469	1/1:255,255,0:198	1/1:255,255,0:694	1/1:255,255,0:203	1/1:255,255,0:141	0/1:255,0,103:471	1/1:255,255,0:241	1/1:255,255,0:424
3	107552006	3' UTR	na	MODIFIER		A	C		0/0:0,255,255:460	1/1:255,93,0:209	1/1:255,101,0:683	0/1:255,0,5:211	1/1:255,11,0:147	0/1:255,0,255:512	0/0:0,8,255:260	0/1:160,0,255:448
3	107552047	3' UTR	na	MODIFIER	rs396413002	G	A		0/0:0,255,255:429	0/1:255,0,255:228	0/1:255,0,255:673	1/1:255,255,0:251	1/1:255,21,0:126	0/1:255,0,255:552	0/1:138,0,255:295	0/1:255,0,255:496
3	107552058	3' UTR	na	MODIFIER		T	C		0/1:85,0,255:427	0/0:0,255,255:231	0/0:0,255,255:660	0/0:0,255,255:253	0/0:0,255,255:127	0/0:0,255,255:558	0/0:0,255,255:296	0/0:0,255,255:497
3	107552070	3' UTR	na	MODIFIER		A	G		0/0:0,255,255:430	0/1:255,0,255:202	0/1:255,0,255:636	0/0:0,255,255:244	0/0:0,255,255:128	0/1:8,0,255:505	0/1:255,0,153:277	0/1:255,0,255:459
3	107552086	3' UTR	na	MODIFIER		T	C		0/0:0,255,255:432	0/1:255,0,255:199	0/0:0,8,255:639	0/0:0,255,255:270	0/0:0,255,255:114	0/0:0,255,255:499	0/0:0,255,255:291	0/0:0,255,255:459
3	107552096	3' UTR	na	MODIFIER		C	T		0/0:0,255,255:423	0/1:213,0,255:178	0/0:0,255,255:634	0/0:0,255,255:264	0/0:0,255,255:111	0/0:0,255,255:504	0/0:0,255,255:267	0/0:0,255,255:467
3	107552120	3' UTR	na	MODIFIER		T	A		0/0:0,255,255:431	0/1:255,0,255:170	0/1:91,0,255:645	0/1:255,0,3:218	0/1:255,6,15:109	0/1:255,0,255:449	0/1:88,0,255:262	0/1:255,0,255:444
3	107552123	3' UTR	na	MODIFIER		A	G		0/0:0,255,255:434	0/1:255,0,255:173	0/1:248,0,255:642	1/1:255,22,0:215	1/1:255,15,0:112	0/1:255,0,255:447	0/1:60,0,255:263	0/1:233,0,255:453
3	107552125	3' UTR	na	MODIFIER		A	G		0/0:0,255,255:435	0/1:255,0,255:172	0/1:255,0,255:632	0/0:0,255,255:225	0/0:0,38,255:111	0/1:166,0,255:462	0/1:255,0,255:262	0/1:248,0,255:463
3	107552131	3' UTR	na	MODIFIER		G	C		0/0:0,255,255:420	0/1:255,0,255:167	0/1:255,0,255:642	0/0:0,255,255:235	0/0:0,70,255:118	0/1:98,0,255:478	0/1:255,0,255:266	0/1:194,0,255:475
3	107552143	3' UTR	na	MODIFIER		T	C		0/0:0,255,255:426	0/0:0,255,255:170	0/0:0,255,255:665	0/0:0,255,255:237	0/0:0,255,255:117	0/0:0,255,255:485	0/0:0,255,255:270	0/1:255,0,255:497
3	107552183	3' UTR	na	MODIFIER		T	G		0/0:0,255,255:481	0/1:255,0,255:167	0/1:255,0,255:712	0/0:0,255,255:243	0/0:0,255,255:168	0/0:0,255,255:502	0/0:0,255,255:280	0/0:0,255,255:463
3	107552195	3' UTR	na	MODIFIER		G	A		0/0:0,255,255:480	0/1:255,0,255:169	0/1:255,0,255:700	0/0:0,255,255:236	0/0:0,255,255:171	0/1:27,0,255:489	0/1:255,0,255:286	0/1:136,0,255:461
3	107552209	3' UTR	na	MODIFIER	rs395241325	A	G		0/1:255,0,255:484	0/0:0,255,255:165	0/0:0,255,255:714	0/0:0,255,255:260	0/0:0,255,255:178	0/0:0,255,255:521	0/0:0,255,255:296	0/0:0,255,255:555
3	107552215	3' UTR	na	MODIFIER		C	G		0/0:0,255,255:480	0/0:0,68,255:162	0/1:120,0,255:705	0/0:0,255,255:250	0/0:0,255,255:182	0/0:0,255,255:510	0/0:0,255,255:292	0/0:0,255,255:538
3	107552253	3' UTR	na	MODIFIER	rs396957759	G	A		0/0:0,255,255:451	0/1:255,0,255:148	0/1:255,0,255:682	0/0:0,56,255:267	0/1:18,0,255:180	1/1:255,255,0:472	1/1:255,33,0:279	1/1:255,255,0:503
3	107552262	3' UTR	na	MODIFIER	rs394512250	A	G		0/1:255,0,255:467	0/0:0,255,255:149	0/0:0,255,255:701	0/0:0,255,255:254	0/0:0,255,255:173	0/0:0,255,255:472	0/0:0,255,255:284	0/0:0,255,255:517
3	107552269	3' UTR	na	MODIFIER	rs395647580	A	C		0/1:255,0,255:477	0/0:0,255,255:142	0/0:0,255,255:691	0/0:0,255,255:254	0/0:0,255,255:171	0/0:0,255,255:478	0/0:0,255,255:268	0/0:0,255,255:528
3	107552278	3' UTR	na	MODIFIER		G	A		0/0:0,255,255:470	0/0:0,255,255:148	0/0:0,255,255:689	0/0:0,255,255:249	0/0:0,255,255:153	0/0:0,255,255:496	0/1:255,0,255:280	0/0:0,255,255:537
3	107552296	3' UTR	na	MODIFIER		T	C		0/0:0,255,255:473	0/0:0,255,255:146	0/0:0,255,255:694	0/0:0,255,255:257	0/0:0,255,255:146	0/0:0,255,255:465	0/0:0,255,255:272	0/1:204,0,255:534
3	107552305	3' UTR	na	MODIFIER		C	A		0/0:0,255,255:473	0/1:165,0,255:138	0/0:0,255,255:682	0/0:0,255,255:253	0/0:0,255,255:141	0/0:0,255,255:465	0/0:0,255,255:278	0/0:0,255,255:527
3	107552306	3' UTR	na	MODIFIER		T	C		0/0:0,255,255:475	0/0:0,255,255:138	0/0:0,255,255:676	0/0:0,255,255:252	0/0:0,255,255:140	0/1:89,0,255:462	0/0:0,255,255:276	0/1:255,0,255:516
3	107552314	3' UTR	na	MODIFIER		T	C		0/0:0,255,255:479	0/0:0,255,255:137	0/0:0,255,255:676	0/0:0,255,255:247	0/0:0,255,255:125	0/0:0,255,255:457	0/0:0,255,255:280	0/1:135,0,255:529
3	107552330	3' UTR	na	MODIFIER		T	C		0/0:0,255,255:478	0/0:0,255,255:138	0/0:0,255,255:666	0/1:255,0,255:229	0/0:0,72,255:112	0/0:0,255,255:479	0/0:0,255,255:304	0/0:0,255,255:536
3	107552337	3' UTR	na	MODIFIER		T	C		0/0:0,255,255:487	0/0:0,255,255:147	0/0:0,255,255:675	0/0:0,255,255:231	0/0:0,255,255:138	0/1:109,0,255:488	0/0:0,255,255:298	0/1:255,0,255:541
3	107552357	3' UTR	na	MODIFIER	rs394429929	C	A		0/0:0,255,255:506	0/1:31,0,255:132	0/0:0,255,255:667	0/1:25,0,255:217	0/0:0,80,255:127	0/1:255,0,255:449	0/0:0,255,255:277	0/1:255,0,255:493
3	107552364	3' UTR	na	MODIFIER		A	G		0/0:0,255,255:475	0/0:0,255,255:124	0/0:0,255,255:682	0/0:0,255,255:217	0/0:0,255,255:134	0/1:33,0,255:433	0/0:0,255,255:270	0/0:0,255,255:505
3	107552380	3' UTR	na	MODIFIER		T	G		0/0:0,255,255:456	0/0:0,255,255:118	0/0:0,255,255:688	0/0:0,255,255:208	0/0:0,255,255:144	0/0:0,255,255:429	0/0:0,255,255:267	0/1:118,0,255:475
3	107552402	3' UTR	na	MODIFIER		T	C		0/0:0,255,255:454	0/0:0,255,255:145	0/0:0,255,255:698	0/0:0,255,255:217	0/0:0,255,255:169	0/0:0,255,255:497	0/0:0,255,255:279	0/1:255,0,255:529
3	107552465	3' UTR	na	MODIFIER		C	T		0/0:0,255,255:449	0/0:0,255,255:242	0/0:0,255,255:697	0/0:0,255,255:295	0/0:0,255,255:193	0/0:0,255,255:650	0/0:0,255,255:344	0/0:0,255,255:658
3	107552500	3' UTR	na	MODIFIER		A	C		0/0:0,255,255:481	0/0:0,255,255:285	0/0:0,255,255:680	0/0:0,255,255:313	0/0:0,255,255:192	0/0:0,255,255:650	0/1:255,0,255:358	0/0:0,255,255:666
3	107552501	3' UTR	na	MODIFIER		T	C		0/0:0,255,255:482	0/0:0,255,255:277	0/0:0,255,255:685	0/0:0,255,255:312	0/0:0,255,255:193	0/0:0,255,255:646	0/1:233,0,255:357	0/0:0,255,255:665
3	107552508	3' UTR	na	MODIFIER		A	C		0/0:0,255,255:476	0/0:0,255,255:271	0/0:0,255,255:682	0/0:0,255,255:298	0/0:0,255,255:185	0/0:0,255,255:607	0/1:47,0,255:347	0/0:0,255,255:645
3	107552511	3' UTR	na	MODIFIER	rs396959447	G	C,A		0/0:0,255,255,255,255,255:478	1/1:255,255,0,255,255,255:257	1/1:255,255,0,255,255,255:664	1/1:255,255,0,255,255,255:290	1/1:255,67,0,255,255,255:181	1/2:255,255,241,255,0,255:585	0/1:255,0,89,226,255,255:342	1/2:255,255,255,255,0,255:624
3	107552558	3' UTR	na	MODIFIER		T	C		0/0:0,255,255:457	0/0:0,255,255:207	0/0:0,255,255:648	0/0:0,255,255:242	0/0:0,255,255:180	0/0:0,82,255:503	0/0:0,255,255:324	0/1:255,0,255:502
3	107552578	3' UTR	na	MODIFIER		A	G		0/0:0,255,255:466	0/0:0,255,255:193	./.:0,0,0,0,0,0:0	0/0:0,255,255:237	0/0:0,255,255:166	0/1:94,0,255:473	0/0:0,255,255:282	0/0:0,255,255:462
3	107552622	3' UTR	na	MODIFIER	rs396282756	A	G		0/0:0,255,255:436	0/0:0,255,255:203	0/0:0,255,255:644	0/0:0,255,255:258	0/0:0,255,255:186	0/0:0,199,255:502	0/0:0,255,255:273	0/1:255,0,255:366
3	107552639	3' UTR	na	MODIFIER		T	G		0/0:0,255,255:457	0/0:0,255,255:193	0/0:0,255,255:662	0/0:0,255,255:272	0/0:0,255,255:188	0/1:236,0,255:456	0/0:0,255,255:269	0/0:0,255,255:295
3	107552690	3' UTR	na	MODIFIER		A	G		0/0:0,255,255:447	0/0:0,255,255:168	0/0:0,255,255:676	0/0:0,255,255:269	0/0:0,255,255:159	0/0:0,255,255:470	0/0:0,255,255:245	0/1:129,0,255:334
3	107552709	3' UTR	na	MODIFIER		A	G		0/0:0,255,255:463	0/0:0,255,255:175	0/0:0,255,255:657	0/0:0,255,255:303	0/0:0,255,255:180	0/0:0,255,255:539	0/1:255,0,255:249	0/0:0,255,255:413
3	107552712	3' UTR	na	MODIFIER		G	A		0/1:255,0,255:452	1/1:255,255,0:171	1/1:255,255,0:641	1/1:255,255,0:293	1/1:255,255,0:178	1/1:255,255,0:519	1/1:255,255,0:246	1/1:255,255,0:385
3	107552718	3' UTR	na	MODIFIER		A	C		0/0:0,255,255:433	0/0:0,255,255:184	0/0:0,255,255:653	0/1:28,0,255:289	0/1:255,0,255:176	0/0:0,255,255:527	0/0:0,255,255:257	0/0:0,255,255:407
3	107552722	3' UTR	na	MODIFIER		A	C		0/0:0,255,255:436	0/0:0,255,255:189	0/0:0,255,255:644	0/0:0,255,255:298	0/0:0,255,255:173	0/1:102,0,255:535	0/0:0,255,255:260	0/1:97,0,255:412
3	107552754	3' UTR	na	MODIFIER	rs397412168	A	T		0/0:0,255,255:427	0/0:0,198,255:238	0/0:0,255,255:602	0/0:0,237,255:313	0/0:0,66,255:190	0/1:255,0,255:617	0/0:0,148,255:293	0/1:255,0,255:483
3	107552757	3' UTR	na	MODIFIER	rs395345644	A	G		0/1:255,0,255:411	0/0:0,255,255:246	0/0:0,255,255:601	0/0:0,255,255:325	0/0:0,255,255:194	0/0:0,255,255:643	0/0:0,255,255:304	0/0:0,255,255:527
3	107552777	3' UTR	na	MODIFIER		T	C		0/0:0,255,255:411	0/0:0,255,255:281	0/0:0,255,255:584	0/0:0,255,255:364	0/0:0,255,255:193	0/0:0,170,255:644	0/0:0,255,255:330	0/1:255,0,255:568
3	107552795	3' UTR	na	MODIFIER		T	C	Differ in wild equids	0/0:0,255,255:400	1/1:255,84,0:262	1/1:255,255,0:554	1/1:255,230,0:338	1/1:255,18,0:171	1/1:255,255,0:584	1/1:255,255,0:318	1/1:255,255,0:585
3	107552805	3' UTR	na	MODIFIER		C	T		0/0:0,255,255:390	0/0:0,255,255:263	0/0:0,255,255:558	0/0:0,255,255:330	0/0:0,255,255:166	0/0:0,255,255:572	0/0:0,255,255:315	0/1:133,0,255:596
3	107552819	3' UTR	na	MODIFIER		A	C		0/0:0,255,255:385	0/1:82,0,255:245	0/0:0,255,255:557	0/0:0,255,255:294	0/0:0,85,255:154	0/0:0,255,255:509	0/0:0,255,255:311	0/0:0,255,255:595
3	107552833	3' UTR	na	MODIFIER	rs396094674	G	A		0/0:0,255,255:406	0/0:0,125,255:219	0/0:0,255,255:537	0/0:0,255,255:251	0/0:0,100,255:140	0/1:255,0,255:457	0/0:0,255,255:284	0/1:255,0,255:576
3	107552852	3' UTR	na	MODIFIER	rs394158900	C	T		0/0:0,255,255:406	0/0:0,196,255:174	0/0:0,255,255:534	0/0:0,255,255:236	0/0:0,148,255:111	0/0:0,1,255:361	0/0:0,255,255:251	0/1:255,0,255:496
3	107552863	3' UTR	na	MODIFIER	rs395302152	A	T		0/0:0,255,255:414	0/1:255,0,255:107	0/1:77,0,255:312	0/0:0,255,255:174	0/0:0,251,255:106	1/1:233,44,0:195	0/1:188,0,152:147	0/1:255,0,255:240
3	107552865	3' UTR	na	MODIFIER		T	C		0/0:0,255,255:406	0/0:0,131,255:108	0/0:0,255,255:310	0/0:0,255,255:169	0/0:0,255,255:99	0/1:66,0,197:296	0/0:0,255,255:151	0/0:0,255,255:324
3	107552866	3' UTR	na	MODIFIER	rs396221764	C	T		0/0:0,255,255:412	0/0:0,101,255:60	0/0:0,255,255:243	0/0:0,255,255:172	0/0:0,255,255:100	0/1:210,0,255:119	0/1:20,0,255:52	0/1:255,0,255:239
3	107552883	3' UTR	na	MODIFIER		A	T		0/0:0,255,255:416	0/0:0,255,255:113	0/0:0,255,255:517	0/0:0,255,255:190	0/0:0,255,255:121	0/1:255,0,255:321	0/0:0,255,255:211	0/1:116,0,255:441
3	107552920	3' UTR	na	MODIFIER		T	C		0/0:0,255,255:422	0/0:0,255,255:126	0/0:0,255,255:510	0/0:0,255,255:161	0/0:0,255,255:113	0/1:106,0,255:302	0/0:0,255,255:195	0/1:255,0,255:389
3	107552951	3' UTR	na	MODIFIER		A	G		0/0:0,255,255:378	0/1:218,0,255:111	0/1:255,0,255:511	1/1:255,24,0:121	1/1:255,42,0:101	0/1:255,0,255:242	0/0:0,38,255:168	0/1:225,0,255:327
3	107552956	3' UTR	na	MODIFIER		C	T		0/0:0,255,255:389	0/0:0,255,255:113	0/0:0,255,255:520	0/0:0,255,255:123	0/0:0,255,255:107	0/0:0,255,255:246	0/0:0,255,255:178	0/1:168,0,255:337
3	107552974	3' UTR	na	MODIFIER		A	C		0/0:0,255,255:373	0/0:0,255,255:118	0/0:0,255,255:500	0/1:180,0,255:114	0/0:0,255,255:98	0/0:0,255,255:219	0/0:0,255,255:172	0/0:0,255,255:299
3	107552976	3' UTR	na	MODIFIER	rs397089469	G	A		0/0:0,255,255:372	0/1:255,0,255:115	0/1:255,0,255:495	1/1:255,126,0:108	1/1:255,242,0:94	0/1:255,0,178:206	0/0:0,36,255:163	0/1:255,0,101:280
3	107552990	3' UTR	na	MODIFIER		C	T		0/0:0,255,255:315	0/0:0,25,255:85	0/0:0,67,255:480	0/0:0,81,255:82	0/1:41,0,255:81	0/0:0,255,255:160	0/0:0,255,255:139	0/0:0,255,255:204
3	107553003	3' UTR	na	MODIFIER		C	T		0/0:0,255,255:310	0/0:0,229,255:76	0/0:0,255,255:499	0/0:0,255,255:86	0/0:0,241,255:80	0/1:133,0,255:149	0/0:0,255,255:131	0/0:0,255,255:228
3	107553013	3' UTR	na	MODIFIER		A	G		0/0:0,255,255:316	0/0:0,223,255:74	0/0:0,255,255:508	0/0:0,255,255:100	0/0:0,255,255:91	0/1:255,0,255:153	0/0:0,113,255:140	0/1:206,0,255:228
3	107553021	3' UTR	na	MODIFIER		TAAAGTAAA	TAA		1/1:255,255,0:262	1/1:255,158,0:72	./.:0,0,0,0,0,0:0	0/1:255,0,39:86	1/1:255,145,0:74	1/1:255,255,0:162	1/1:255,236,0:135	1/1:255,255,0:194
3	107553024	3' UTR	na	MODIFIER		AGTAAATGT	AGT		0/0:0,69,255:23	0/0:0,3,56:1	./.:0,0,0,0,0,0:0	0/0:0,24,255:8	0/0:0,6,74:2	0/1:18,0,131:8	0/0:2,0,158:4	0/1:20,0,144:5
3	107553024	3' UTR	na	MODIFIER		A	T		0/0:0,35,255:31	0/0:5,0,157:14	0/0:0,97,255:49	0/0:0,14,255:27	0/0:0,14,243:15	0/0:0,61,255:25	0/0:0,48,255:16	0/1:71,0,185:25
3	107553027	3' UTR	na	MODIFIER		A	T		0/1:236,0,220:38	0/1:141,0,11:15	0/1:255,0,255:51	0/1:172,0,187:27	0/1:71,0,172:14	0/1:238,0,64:25	0/1:202,0,109:20	0/1:160,0,95:20
3	107553033	3' UTR	na	MODIFIER		T	G		0/0:0,255,255:319	0/1:135,0,255:85	0/0:0,197,255:499	0/0:0,255,255:107	0/0:0,255,255:90	0/0:0,255,255:162	0/0:0,255,255:148	0/0:0,255,255:224
3	107553056	3' UTR	na	MODIFIER	rs394377057	T	A		0/1:187,0,255:341	0/0:0,247,255:82	0/0:0,255,255:552	0/0:0,255,255:108	0/0:0,255,255:92	0/0:0,255,255:157	0/0:0,255,255:144	0/0:0,255,255:225
3	107553069	3' UTR	na	MODIFIER		T	G		0/0:0,255,255:327	0/0:0,235,255:78	0/0:0,255,255:548	0/0:0,255,255:103	0/0:0,235,255:78	0/0:0,255,255:144	0/1:53,0,255:131	0/0:0,255,255:205
3	107553073	3' UTR	na	MODIFIER		T	C		0/0:0,255,255:324	0/0:0,229,255:76	0/0:0,255,255:548	0/0:0,255,255:103	0/0:0,235,255:78	0/0:0,255,255:147	0/0:0,255,255:131	0/1:198,0,255:201
3	107553096	3' UTR	na	MODIFIER	rs395891744	T	G	All species	1/1:255,255,0:362	1/1:255,57,0:80	1/1:255,255,0:521	1/1:255,138,0:109	1/1:255,89,0:78	1/1:255,255,0:151	1/1:255,255,0:129	1/1:255,255,0:184
3	107553147	3' UTR	na	MODIFIER		A	G		0/0:0,255,255:366	0/0:0,214,255:71	0/0:0,255,255:578	0/1:184,0,255:95	0/0:0,117,255:66	0/0:0,255,255:132	0/0:0,255,255:112	0/0:0,255,255:147
3	107553181	3' UTR	na	MODIFIER		C	T	Differ in horses	0/1:255,0,255:313	1/1:255,255,0:89	1/1:255,255,0:566	1/1:255,255,0:123	1/1:255,255,0:88	1/1:255,255,0:189	1/1:255,255,0:127	1/1:255,255,0:156
3	107553184	3' UTR	na	MODIFIER		A	C		0/0:0,255,255:313	0/0:0,255,255:93	0/0:0,255,255:586	0/0:0,255,255:136	0/0:0,255,255:96	0/0:0,255,255:210	0/0:0,255,255:141	0/1:255,0,255:175
3	107553190	3' UTR	na	MODIFIER		A	C		0/0:0,255,255:290	0/0:0,255,255:104	0/0:0,255,255:574	0/0:0,255,255:140	0/0:0,255,255:102	0/0:0,255,255:232	0/0:0,255,255:150	0/1:255,0,255:199
3	107553195	3' UTR	na	MODIFIER		C	G		0/0:0,255,255:293	0/0:0,255,255:103	0/0:0,255,255:564	0/0:0,255,255:146	0/0:0,255,255:102	0/0:0,56,255:233	0/0:0,255,255:148	0/1:255,0,255:205
3	107553206	3' UTR	na	MODIFIER		C	T	Differ in horses	0/1:255,0,255:257	1/1:255,255,0:116	1/1:255,255,0:535	1/1:255,255,0:150	1/1:255,255,0:101	1/1:255,255,0:265	1/1:255,255,0:167	1/1:255,255,0:223
3	107553240	3' UTR	na	MODIFIER	rs396674424	G	T		0/0:0,185,255:206	0/0:0,141,255:139	0/0:0,255,255:602	0/0:0,255,255:204	0/0:0,162,255:122	0/1:33,0,255:359	0/0:0,255,255:227	0/1:255,0,255:298
3	107553243	3' UTR	na	MODIFIER		A	G		0/0:0,255,255:207	0/0:0,255,255:143	0/0:0,255,255:602	0/0:0,255,255:205	0/0:0,255,255:124	0/0:0,6,255:366	0/0:0,255,255:237	0/1:255,0,255:306
3	107553278	3' UTR	na	MODIFIER		T	G		0/0:0,255,255:204	0/0:0,255,255:161	0/0:0,255,255:612	0/0:0,255,255:217	0/1:164,0,255:120	0/0:0,255,255:402	0/0:0,255,255:246	0/0:0,255,255:300
3	107553324	3' UTR	na	MODIFIER	rs394214075	C	A		0/0:0,255,255:243	0/1:255,0,255:117	0/1:255,0,255:595	0/1:200,0,255:175	0/1:255,0,255:84	0/0:0,255,255:324	0/0:0,255,255:176	0/0:0,255,255:242
3	107553325	3' UTR	na	MODIFIER		A	G	Differ in horses	0/1:255,0,255:240	1/1:255,255,0:112	1/1:255,255,0:593	1/1:255,255,0:170	1/1:255,250,0:83	1/1:255,255,0:303	1/1:255,255,0:168	1/1:255,255,0:223
3	107553331	3' UTR	na	MODIFIER		T	C		0/0:0,255,255:263	0/0:0,255,255:116	0/0:0,255,255:627	0/0:0,255,255:163	0/0:0,255,255:89	0/1:168,0,255:284	0/0:0,255,255:162	0/1:255,0,255:221
3	107553341	3' UTR	na	MODIFIER		A	G		0/0:0,255,255:268	0/1:255,0,255:106	0/1:255,0,255:610	0/0:0,255,255:145	0/0:0,247,255:82	0/0:0,255,255:262	0/0:0,255,255:146	0/0:0,255,255:212
3	107553342	3' UTR	na	MODIFIER		T	G		0/0:0,255,255:268	0/0:0,255,255:103	0/0:0,255,255:610	0/0:0,255,255:146	0/0:0,244,255:81	0/0:0,255,255:263	0/0:0,255,255:149	0/1:187,0,255:212
3	107553344	3' UTR	na	MODIFIER		A	T		0/0:0,255,255:257	0/0:0,255,255:102	0/0:0,255,255:610	0/0:0,255,255:137	0/0:0,241,255:80	0/1:163,0,255:263	0/0:0,255,255:146	0/0:0,255,255:209
3	107553361	3' UTR	na	MODIFIER		A	G		0/0:0,255,255:257	0/0:0,255,255:98	0/0:0,255,255:611	0/0:0,255,255:131	0/0:0,232,255:77	0/1:111,0,255:245	0/0:0,255,255:131	0/0:0,255,255:195
3	107553374	3' UTR	na	MODIFIER		A	G		0/0:0,255,255:243	0/0:0,255,255:88	0/0:0,255,255:611	0/0:0,255,255:133	0/0:0,229,255:76	0/0:0,255,255:235	0/0:0,255,255:124	0/1:255,0,255:196
3	107553377	3' UTR	na	MODIFIER		T	G		0/0:0,255,255:235	0/0:0,255,255:86	0/0:0,255,255:617	0/0:0,255,255:131	0/0:0,220,255:73	0/0:0,255,255:236	0/0:0,255,255:118	0/1:72,0,255:200
3	107553397	3' UTR	na	MODIFIER		A	G		0/0:0,255,255:193	0/0:0,255,255:99	0/0:0,255,255:639	0/0:0,255,255:148	0/0:0,255,255:89	0/1:255,0,255:282	0/0:0,101,255:131	0/1:166,0,255:229
3	107553403	3' UTR	na	MODIFIER		C	G		0/0:0,255,255:181	0/1:255,0,255:98	0/1:255,0,231:627	0/1:255,0,246:145	0/1:255,0,74:83	0/0:0,255,255:294	0/1:255,0,255:123	0/0:0,144,255:248
3	107553417	3' UTR	na	MODIFIER		T	G		0/0:0,255,255:192	0/0:0,255,255:98	0/0:0,255,255:650	0/0:0,255,255:156	0/0:0,250,255:83	0/0:0,255,255:292	0/0:0,255,255:144	0/1:166,0,255:241
3	107553430	3' UTR	na	MODIFIER	rs397309722	G	A	All species	0/1:227,0,64:102	1/1:255,25,0:110	1/1:255,255,0:628	1/1:255,80,0:173	1/1:255,104,0:93	1/1:255,255,0:306	1/1:255,255,0:155	1/1:255,255,0:253
3	107553439	3' UTR	na	MODIFIER	rs394120816	A	G	All species	1/1:204,6,0:116	1/1:248,20,0:115	1/1:255,255,0:637	1/1:255,130,0:174	1/1:255,139,0:113	1/1:255,255,0:321	1/1:255,255,0:161	1/1:255,255,0:252
3	107553443	3' UTR	na	MODIFIER	rs395639919	T	C	Differ in horses	1/1:195,11,0:125	0/0:0,255,255:120	0/0:0,255,255:653	0/0:0,255,255:182	0/0:0,170,255:122	0/0:0,255,255:338	0/0:0,255,255:172	0/0:0,255,255:276
3	107553446	3' UTR	na	MODIFIER		A	C		0/0:0,255,255:130	0/0:0,255,255:125	0/0:0,255,255:650	0/0:0,255,255:185	0/0:0,255,255:124	0/0:0,255,255:340	0/1:106,0,255:170	0/0:0,255,255:273
3	107553450	3' UTR	na	MODIFIER	rs397415774	C	A		0/0:0,14,181:126	0/0:0,75,221:129	0/0:0,255,255:636	0/0:0,131,255:184	0/0:0,188,255:118	0/1:176,0,255:348	0/0:0,255,255:181	0/1:255,0,255:273
3	107553451	3' UTR	na	MODIFIER		A	C		0/0:0,255,255:125	1/1:209,42,0:122	1/1:255,255,0:629	0/1:255,0,251:187	0/1:255,0,95:119	0/0:0,124,255:347	0/1:151,0,255:183	0/1:192,0,255:275
3	107553458	3' UTR	na	MODIFIER		A	C		0/0:0,255,255:123	0/0:0,255,255:126	0/0:0,255,255:653	0/1:125,0,255:187	0/0:0,255,255:124	0/0:0,255,255:337	0/0:0,255,255:194	0/0:0,255,255:289
3	107553460	3' UTR	na	MODIFIER	rs394913600	T	C,G	Differ in horses	0/1:145,0,6,181,255,255:116	0/0:0,255,255,255,255,255:128	0/0:0,255,255,255,255,255:653	0/0:0,255,255,255,255,255:185	0/0:0,255,255,255,255,255:125	0/0:0,255,255,255,255,255:338	0/0:0,255,255,255,255,255:192	0/2:255,255,255,0,255,255:288
3	107553484	3' UTR	na	MODIFIER		A	G		0/0:0,255,255:122	0/0:0,255,255:138	0/0:0,255,255:623	0/0:0,255,255:196	0/0:0,255,255:131	0/0:0,18,255:351	0/0:0,255,255:200	0/1:255,0,255:308
3	107553493	3' UTR	na	MODIFIER		C	G		0/0:0,255,255:123	1/1:255,255,0:136	1/1:255,255,0:604	1/1:255,255,0:182	1/1:255,255,0:124	0/1:37,0,255:350	0/1:255,0,255:188	0/1:163,0,255:285
3	107553498	3' UTR	na	MODIFIER		C	T		0/0:0,255,255:122	0/1:147,0,27:121	1/1:255,255,0:590	1/1:155,20,0:170	1/1:255,151,0:114	0/0:0,102,255:339	0/1:255,0,255:188	0/1:255,0,255:165
3	107553505	3' UTR	na	MODIFIER		C	G		0/0:0,255,255:121	0/0:0,51,255:17	0/0:0,238,255:79	0/0:0,87,255:29	0/0:0,30,224:10	0/1:71,0,255:249	0/0:0,255,255:96	0/0:0,255,255:183
3	107553516	3' UTR	na	MODIFIER	rs396416641	T	C	All species	0/1:219,0,57:112	1/1:232,23,0:102	1/1:255,255,0:609	0/1:202,0,24:153	1/1:255,159,0:110	1/1:255,255,0:270	1/1:255,249,0:178	1/1:255,255,0:237
3	107553518	3' UTR	na	MODIFIER		T	G		0/0:0,255,255:113	0/0:0,255,255:106	0/0:0,255,255:626	0/0:0,255,255:159	0/0:0,255,255:114	0/1:24,0,255:266	0/0:0,255,255:178	0/1:255,0,255:235
3	107553530	3' UTR	na	MODIFIER	rs397105265	T	C	All species	1/1:232,16,0:116	1/1:247,3,0:84	1/1:255,255,0:613	0/1:198,0,19:134	1/1:255,100,0:102	0/1:255,0,237:234	0/1:255,0,255:170	0/1:255,0,255:230
3	107553586	3' UTR	na	MODIFIER		T	C		0/0:0,255,255:204	0/1:96,0,255:71	0/1:255,0,255:633	0/1:255,0,72:134	1/1:255,49,0:104	0/1:255,0,255:224	0/1:255,0,255:149	0/1:255,0,255:228
3	107553587	3' UTR	na	MODIFIER		TGACA	T		0/0:0,255,255:214	0/1:255,0,255:73	./.:0,0,0,0,0,0:0	0/0:0,255,255:159	0/0:0,255,255:108	0/0:0,255,255:236	0/0:0,255,255:169	0/0:0,255,255:245
3	107553591	3' UTR	na	MODIFIER		A	C		0/0:0,255,255:216	0/0:0,63,255:21	0/0:0,255,255:246	0/0:0,255,255:143	0/0:0,255,255:102	0/0:0,255,255:233	0/0:0,255,255:162	0/0:0,255,255:239
3	107553656	3' UTR	na	MODIFIER		C	G		0/0:0,255,255:226	0/1:255,0,3:91	1/1:255,255,0:695	1/1:255,97,0:147	1/1:255,62,0:102	0/1:255,0,255:229	0/1:255,0,255:181	0/1:255,0,255:250
3	107553658	3' UTR	na	MODIFIER		A	C		0/0:0,255,255:224	0/0:0,255,255:96	0/0:0,255,255:710	0/0:0,255,255:154	0/0:0,255,255:100	0/1:148,0,255:229	0/0:0,255,255:177	0/1:255,0,255:243
3	107553689	3' UTR	na	MODIFIER		T	G		0/0:0,255,255:219	0/0:0,211,255:70	0/0:0,255,255:683	0/0:0,255,255:124	0/0:0,244,255:88	0/1:224,0,255:189	0/0:0,255,255:114	0/1:255,0,255:183
3	107553691	3' UTR	na	MODIFIER		T	TAAA		0/0:0,81,206:27	0/0:0,87,174:29	./.:0,0,0,0,0,0:0	0/0:0,255,252:103	0/0:0,169,255:56	0/0:0,255,255:140	0/0:0,255,255:109	0/0:0,255,255:158
3	107553692	3' UTR	na	MODIFIER		T	A		0/0:0,255,255:213	0/0:0,193,255:64	0/0:0,255,255:656	0/0:0,255,255:119	0/1:163,0,255:87	0/0:0,255,255:178	0/0:0,255,255:111	0/0:0,255,255:185
3	107553692	3' UTR	na	MODIFIER		TAAAAAAAAA	TAAAAAAAGAAAAAAAAA,TAAAAAAAAAAA		2/2:206,236,206,213,255,32:199	1/1:255,76,0,255,108,255:39	./.:0,0,0,0,0,0:0	1/1:104,58,0,255,27,179:82	0/1:81,0,24,196,45,164:47	0/0:0,255,85,255,85,85:128	0/0:0,244,90,244,90,90:81	0/0:0,255,109,255,109,109:111
3	107553693	3' UTR	na	MODIFIER		AAAAAAA	AATAAAAAA,AAAAAAAGAAAAAA		1/1:95,52,0,153,196,111:84	0/2:102,111,113,2,27,0:12	./.:0,0,0,0,0,0:0	0/0:0,244,88,192,55,52:82	2/2:33,184,130,11,12,0:54	0/0:0,255,107,255,107,107:136	0/0:0,255,108,255,108,108:101	0/0:0,255,136,255,136,136:129
3	107553694	3' UTR	na	MODIFIER		AA	AATA		1/1:82,23,0:92	0/0:0,12,40:4	./.:0,0,0,0,0,0:0	0/0:0,253,84:84	0/0:0,154,101:51	0/0:0,255,97:140	0/0:0,255,100:103	0/0:0,255,106:136
3	107553701	3' UTR	na	MODIFIER		AG	AATG		0/1:95,0,243:117	0/0:0,51,129:17	./.:0,0,0,0,0,0:0	0/0:0,255,255:105	0/0:0,178,255:65	0/0:0,255,255:156	0/0:0,255,255:121	0/0:0,255,255:136
3	107553707	3' UTR	na	MODIFIER		A	C		0/0:0,255,255:256	0/1:244,0,11:93	0/1:255,0,255:617	1/1:255,222,0:148	0/1:255,0,94:105	0/0:0,255,255:226	0/1:255,0,255:169	0/1:152,0,255:199
3	107553712	3' UTR	na	MODIFIER		A	G		0/0:0,255,255:263	0/1:249,10,0:99	0/1:255,0,255:636	0/1:61,0,255:161	0/1:79,0,255:113	0/0:0,255,255:234	0/0:0,255,255:179	0/0:0,255,255:205
3	107553719	3' UTR	na	MODIFIER	rs394651531	A	G	Differ in horses	1/1:255,255,0:261	0/0:0,255,255:110	0/0:0,255,255:681	0/0:0,255,255:181	0/0:0,255,255:123	0/0:0,255,255:250	0/1:128,0,255:175	0/0:0,255,255:214
3	107553729	3' UTR	na	MODIFIER		T	G		0/0:0,255,255:274	0/0:0,255,255:114	0/0:0,255,255:689	0/0:0,255,255:180	0/0:0,255,255:115	0/1:255,0,255:243	0/0:0,255,255:182	0/0:0,255,255:206
3	107553742	3' UTR	na	MODIFIER		A	C	Differ in wild equids	0/0:0,255,255:265	1/1:255,132,0:112	1/1:255,255,0:673	1/1:255,224,0:184	1/1:255,77,0:112	0/1:249,0,255:256	0/1:255,0,102:169	0/1:255,0,255:207
3	107553761	3' UTR	na	MODIFIER		T	G		0/0:0,255,255:262	0/0:0,255,255:111	0/0:0,255,255:699	0/0:0,255,255:180	0/0:0,255,255:127	0/1:239,0,255:260	0/0:0,255,255:182	0/1:255,0,255:209
3	107553783	3' UTR	na	MODIFIER		G	C		0/0:0,255,255:282	0/0:0,255,255:108	0/0:0,255,255:697	0/0:0,255,255:174	0/0:0,255,255:122	0/0:0,255,255:251	0/1:100,0,255:172	0/0:0,255,255:201
3	107553785	3' UTR	na	MODIFIER	rs396178012	T	A, C		0/0:0,255,255:280	0/0:0,255,255:109	0/0:0,255,255:700	0/0:0,255,255:172	0/0:0,255,255:126	0/1:255,0,255:244	0/0:0,255,255:168	0/0:0,168,255:199
3	107553792	3' UTR	na	MODIFIER		A	C		0/0:0,255,255:293	0/0:0,255,255:98	0/0:0,255,255:680	0/0:0,255,255:158	0/0:0,255,255:121	0/0:0,255,255:243	0/1:61,0,255:159	0/0:0,255,255:190
3	107553798	3' UTR	na	MODIFIER		A	T		0/0:0,255,255:292	0/0:0,5,255:9	0/1:154,0,255:56	0/0:0,29,255:15	0/0:0,8,255:11	0/0:0,255,255:178	0/0:0,125,255:59	0/0:0,255,255:116
3	107553827	3' UTR	na	MODIFIER		T	G		0/0:0,255,255:286	0/0:0,255,255:111	0/0:0,255,255:707	0/0:0,255,255:156	0/0:0,255,255:126	0/0:0,255,255:290	0/1:68,0,255:163	0/0:0,255,255:172
3	107553868	3' UTR	na	MODIFIER		T	C		0/0:0,255,255:324	0/0:0,255,255:108	0/0:0,255,255:681	0/0:0,255,255:180	0/0:0,255,255:113	0/1:141,0,255:307	0/0:0,255,255:191	0/1:255,0,255:269
3	107553872	3' UTR	na	MODIFIER		T	G		0/0:0,255,255:327	0/1:255,0,255:115	0/1:255,0,255:672	0/0:0,255,255:191	0/0:0,255,255:123	0/0:0,255,255:323	0/0:0,255,255:200	0/0:0,255,255:288
3	107553878	3' UTR	na	MODIFIER		A	G		0/0:0,255,255:387	0/0:0,255,255:137	0/0:0,255,255:683	0/0:0,255,255:212	0/0:0,255,255:120	0/0:0,255,255:322	0/0:0,255,255:214	0/1:255,0,255:293
3	107553890	3' UTR	na	MODIFIER	rs394957490	A	G		0/0:0,255,255:371	1/1:255,255,0:138	1/1:255,255,0:639	1/1:255,255,0:207	1/1:255,255,0:115	1/1:255,255,0:297	0/1:255,0,50:204	1/1:255,255,0:293
3	107553934	3' UTR	na	MODIFIER		T	A		0/0:0,255,255:377	0/0:0,255,255:138	0/0:0,255,255:616	0/0:0,255,255:225	0/0:0,255,255:110	0/0:0,255,255:322	0/0:0,255,255:187	0/1:255,0,255:242
3	107553988	3' UTR	na	MODIFIER		A	G		0/0:0,255,255:255	0/0:0,255,255:95	0/0:0,255,255:552	0/0:0,255,255:168	0/0:0,250,255:83	0/0:0,255,255:263	0/1:255,0,255:112	0/0:0,255,255:116
3	107553993	3' UTR	na	MODIFIER	rs396147508	A	T	All species	1/1:255,172,0:242	0/1:255,0,5:79	1/1:255,255,0:524	1/1:255,176,0:149	1/1:255,36,0:74	0/1:255,0,251:247	0/1:255,0,80:103	0/1:255,0,255:103
3	107553998	3' UTR	na	MODIFIER	rs394150880	A	G		0/1:255,0,255:226	0/0:0,211,255:70	0/0:0,255,255:539	0/0:0,255,255:145	0/0:0,208,255:69	0/0:0,255,255:235	0/0:0,255,255:100	0/0:0,255,255:97
3	107554000	3' UTR	na	MODIFIER		T	C		0/0:0,255,255:230	0/0:0,205,255:68	0/0:0,255,255:539	0/0:0,255,255:144	0/0:0,211,255:70	0/1:124,0,255:231	0/0:0,15,255:99	0/1:160,0,255:96
3	107554005	3' UTR	na	MODIFIER		GAATTA	GA		0/0:0,255,255:211	0/0:0,172,255:57	0/1:83,0,255:511	0/0:0,255,255:132	0/0:0,196,255:65	0/0:0,255,255:239	0/0:0,255,255:87	0/0:0,255,255:91
3	107554020	3' UTR	na	MODIFIER		A	G		0/0:0,255,255:183	0/1:255,0,255:54	0/1:255,0,255:493	0/0:0,255,255:126	0/0:0,187,255:62	0/0:0,255,255:213	0/0:0,250,255:83	0/0:0,223,255:74
3	107554054	3' UTR	na	MODIFIER		TTGTAAATGTA	TTGTA		0/1:255,0,112:145	0/0:0,226,255:75	0/1:26,0,255:468	0/0:0,255,255:127	0/0:0,220,255:73	0/0:0,255,255:235	0/0:0,253,255:84	0/0:0,232,255:77
3	107554058	3' UTR	na	MODIFIER		A	G		0/0:0,66,255:22	0/1:255,0,255:76	0/1:255,0,255:451	0/0:0,255,255:138	0/0:0,226,255:76	0/0:0,255,255:234	0/0:0,253,255:84	0/0:0,238,255:79
3	107554068	3' UTR	na	MODIFIER		T	G		0/0:0,255,255:164	0/1:42,0,255:85	0/0:0,255,255:504	0/0:0,255,255:136	0/0:0,220,255:73	0/0:0,255,255:234	0/0:0,255,255:85	0/0:0,238,255:79
3	107554075	3' UTR	na	MODIFIER		G	C		0/0:0,255,255:177	0/1:255,0,45:92	0/1:255,0,188:510	0/0:0,153,255:136	0/0:0,217,255:72	0/1:12,0,255:238	0/0:0,251,255:90	0/0:0,206,255:81
3	107554089	3' UTR	na	MODIFIER		T	G		0/0:0,255,255:209	0/1:255,0,255:104	0/1:140,0,255:519	0/0:0,255,255:129	0/0:0,235,255:78	0/0:0,255,255:254	0/0:0,255,255:93	0/0:0,255,255:85
3	107554096	3' UTR	na	MODIFIER		A	G		0/0:0,255,255:202	0/0:0,255,255:111	0/0:0,255,255:515	0/0:0,255,255:127	0/0:0,255,255:86	0/0:0,255,255:255	0/1:255,0,255:94	0/0:0,238,255:80
3	107554101	3' UTR	na	MODIFIER		T	G		0/0:0,255,255:202	0/0:0,255,255:111	0/0:0,255,255:510	0/0:0,255,255:125	0/1:202,0,255:86	0/0:0,255,255:249	0/0:0,255,255:91	0/0:0,244,255:81
3	107554137	3' UTR	na	MODIFIER	rs395360596	T	C	Differ in horses	1/1:255,240,0:211	1/1:255,255,0:101	1/1:255,255,0:474	1/1:255,133,0:108	1/1:255,226,0:75	1/1:255,124,0:216	1/1:255,255,0:87	1/1:255,193,0:64
3	107554168	3' UTR	na	MODIFIER	rs397220969	A	T	All species	1/1:182,116,0:167	0/1:255,0,255:81	1/1:98,83,0:406	0/1:255,0,209:81	0/1:247,0,50:55	1/1:255,26,0:151	0/1:255,0,58:74	1/1:201,92,0:42
3	107554172	3' UTR	na	MODIFIER		C	G		0/0:0,255,255:163	0/0:0,229,255:76	0/0:0,255,255:404	0/1:255,0,255:75	0/1:241,0,255:51	0/0:0,255,255:139	0/0:0,211,255:70	0/0:0,123,254:41
3	107554174	3' UTR	na	MODIFIER	rs393739688	A	G	Differ in horses	1/1:120,22,0:157	0/0:0,235,255:78	0/0:0,255,255:395	0/0:0,223,255:74	0/0:0,148,255:49	0/0:0,255,255:136	0/1:187,0,255:73	0/0:0,114,255:38
