# Supplementary material for: Ancient segmentally duplicated LCORL retrocopies in equids
Source: PLoS One. 2023 Jun 8;18(6):e0286861. doi: 10.1371/journal.pone.0286861 (PMC10249811; doi:10.1371/journal.pone.0286861)
Supplement: S12 Table — LCORL retrocopy sequences within 3 equine assemblies were compared to their parent gene sequence in order to estimate the age of the retrocopy insertion. (XLSX) [file pone.0286861.s022.xlsx]

## Sheet: Sheet1
S12 Table: LCORL retrocopy age estimate. LCORL retrocopy sequences within 3 equine assemblies were compared to their parent gene sequence in order to estimate the age of the retrocopy insertion.
Assembly	Species	Chromosome	Start	End	Total_SNP	length	Estimated age (years)
equCab2	Horse	chrUn	37458039	37462990	52	4714	1.21889e+07
ASM1607732v2	Dezhou Donkey	NC_052188.1	67690789	67695651	74	4818	1.69713e+07
ASM1607732v2	Dezhou Donkey	NC_052179.1	75595231	75600101	74	4821	1.69608e+07
ASM1607732v2	Dezhou Donkey	NC_052179.1	75625159	75630030	78	4818	1.78887e+07
ASM1607732v2	Dezhou Donkey	NC_052179.1	75947623	75952499	79	4823	1.80993e+07
ASM1607732v2	Dezhou Donkey	NC_052179.1	76000192	76005065	81	4810	1.86076e+07
ASM1607732v2	Dezhou Donkey	NC_052179.1	76021505	76026353	77	4821	1.76484e+07
ASM1607732v2	Dezhou Donkey	NC_052179.1	76062965	76067129	67	4090	1.8101e+07
ASM1607732v2	Dezhou Donkey	NC_052179.1	76316826	76321716	82	4826	1.87749e+07
ASM1607732v2	Dezhou Donkey	NC_052179.1	76364137	76369007	75	4817	1.72043e+07
ASM1607732v2	Dezhou Donkey	NC_052179.1	78237311	78242199	81	4822	1.85613e+07
UCLA_HA_Equagga_1.0	Plains Zebra	NW_025792113.1	1	3002	59	3000	2.17311e+07
UCLA_HA_Equagga_1.0	Plains Zebra	NW_025793260.1	1	1914	33	1907	1.91212e+07
UCLA_HA_Equagga_1.0	Plains Zebra	NW_025792262.1	1	2443	44	2430	2.00077e+07
UCLA_HA_Equagga_1.0	Plains Zebra	NW_025792351.1	44214	46094	29	1878	1.70629e+07
UCLA_HA_Equagga_1.0	Plains Zebra	NW_025794892.1	11122	12996	32	1865	1.89593e+07
