# Supplementary material for: Ancient segmentally duplicated LCORL retrocopies in equids
Source: PLoS One. 2023 Jun 8;18(6):e0286861. doi: 10.1371/journal.pone.0286861 (PMC10249811; doi:10.1371/journal.pone.0286861)
Supplement: S1 File — (TXT) [file pone.0286861.s023.txt]

>horse_parent_sequence
MDHGYEETSVYLKDCLPSLDSSQSTPTEELSSQGQSNTEKIECQAESYLNALFRKKDLPQ
NCDPNIPLVAQELMKKMIRQFAIEYISKSGKIQENRNGSIGPSLICKSIQMNQAENSLQE
EQEGPLDLTVNRMQEQNTQQGDGVLDLSTKKTSIKSEESSICDPSSENSVAGRLHRNRED
YVERSAEFADGLLSKALKDIQSGALDINKAGILYGIPQKTLLLHLEALPAGKPASFKNKT
RDFNDSYSYKDSKETCAVLQKVALWARAQAERTEKSKLNLLETSELKFPTASSYLHQLTL
QKMVTQFKEKNESLQYETSHPTVQLKIPQLRVSSVSKPQPDGPGLLDVMYQVSKTSPVLE
GSALQKLKNILPKQKKIECSGPVTHSSVDSYFLPGDLSPLCLNSKNGTVDGTSENTEDGL
DRKDNKQPRKKRGRYRQYDHEIMEEAIAMVMSGKMSASKAQGIYGVPHGTLEYKVKERSG
TLKTPPKKLRVPDTGLYNMTDSGTGSCKNSSKPV*

>HORSE_equcab2_copy
MDHGYEEP*

>donkey_chr12_copy
MDHGYEET*

>donkey_chr3_copy1
MDHGYEET*

>donkey_chr3_copy2
MDHGYEET*

>donkey_chr3_copy3
MDHGYEET*

>donkey_chr3_copy4
MDHGYEET*

>donkey_chr3_copy5
MDHGYEET*

>donkey_chr3_copy7
MDHGYEET*

>donkey_chr3_copy8
MDHGYEET*

>donkey_chr3_copy9
MDHGYEERDLSLFEGLSTIS*
