# Supplementary material for: Ancient segmentally duplicated LCORL retrocopies in equids
Source: PLoS One. 2023 Jun 8;18(6):e0286861. doi: 10.1371/journal.pone.0286861 (PMC10249811; doi:10.1371/journal.pone.0286861)
Supplement: S2 File — (TXT) [file pone.0286861.s024.txt]

>lcorl_masked_horse
GAGATCTCTTCGCCCTGGAAACTGCAATCACTGCGGATCTCTCTCTGGAT
ATTTGGCAGTTTATTTCAGATGCAGCCGAATGACCCGCTTGCTGTTTCCC
TGCAGTAGCAAGATGACCGTGACCCCCAAAAGTTTCCAGCACTTAAAGCA
CACAGCGCAGCCTGAAGCCGCAAGGGGCCGACAACTCTTGCGGCTTCCCC
CGCCCTTCTATTGCGGAGCCTAGGAAAGCTAGGTCGGAACGCGGGCCACG
CACACTCCTGGGCGCAGGGAATTGGAGGCTAAACCCACAGGCAGCGCTGC
GCAGAGAAGTCAAAGGCCAGTCTGCAAGTCGAAGCGTGTGAGGAGCACTG
AAGAGTGCCCATCCCTGCTATACTACAAGGACCGGCATGCACCGCGCCGC
GGCGGCAAGTCCCACTTCGAGACCCCGACGCAACGAAGCCTGGGAAGTGA
AGTCTCTGGGCGTCCCGAGTCGCGTCGCGAAGGCAGAAGGGAGGCGTTGC
TAGTCCGCTCCATTAGCACGCCGGTTCCTGGCCGGGCTCCGAGCCTCTCG
CTCCCGCTCTGGGTTTTCGCGGGCGGCGGGAGCAGTATGGCTCGCTTGAG
TAAACTCCGGAGGGAGGGGGGAGAGGGGAGTGGATGGGGAGGCGGGGTCA
GCGGAAGCGGCAGGTTGCTTCCTTCTCCTCTCGCTCCCTCCCCGCCTCTC
CCTGAGGGAGCGGTGGGAGGGGGAGGGAAGGGCAGAGGGAAGGTAGTGAC
ACGTGTCAATCAACCCCCCTCCGGGGGGCGCGCGCTCCGGGGCTCGCGCC
GAGGGCTCGCGCCCCTGCCTCGTGCCTGCGCCGCTCGTATGTAAATGAGG
GCGCGTGACGCGGGACGCNGATGGACAAGGGAAGAGAGAGANTGGCCGCT
GCCGCCGCCGCTGCTGCCGCCGCCGCCGCCGCCGCCGCTGCTCAGTGCCG
GAGCCCTCGGTGCGCGGCGGAGAGGAGAGGATNCCGGCGGGAACTCGACT
CTTGGCGCCACCGTCTCATGCACTGTGTAGGTTTTGAGAGTATTTTAGAA
GGGCTTTATGGACCACGGCTACGAAGAGNCCTNAGTTTATTTGAAGACTG
TGAACCAGAAGAGCTGACTGACTGGTCTATGGATGAAAAATGTTCATTTT
GTAACCTACAGAGAGAAGCAGTCAGTGATTGTCTACCATCTCTTGATTCT
TCACAGTCAACACCAACAGAGGAACTNTCATCTCAGGGCCAGTCCAACAC
TGAAAAGANTGAATGCCAAGCAGAAANTTANCTAAATGCACTCTTTCGAA
AGAAAGATCTTCCTCAGAACTGTGATCCTAACATTCCCCTAGTTGCTCAG
GAATTAATGAAAAAGATGATACGTCAGTTTGCAATTGAGTATATTTCAAA
AAGTGGTAAAATTCAAGAGAATAGAAATGGTTCAATTGGACCAAGTCTAA
TATGTAAAAGTATTCAAATGAATCAAGCAGAAAACTCCCTTCAGGAAGAA
CAGGAAGGCCCCTTAGACCTCACTGTGAATCGAATGCAAGAACAAAATAC
TCAGCAAGGGGATGGAGTGTTAGATCTCTCTACAAAGAAAACCAGCATAA
AATCTGAAGAGTCNTCCNTATGCGATCCTTCTTCTGAAAATTCANTGGCT
GGGAGACTACANAGAAACAGAGAGGACTATGTGGANAGAAGTGCTGAGTT
TGCAGATGGTTTGCTCTCAAAAGCTTTGAAAGACATTCAGTCTGGAGCAC
TGGACANAAATAAAGCAGGCATACTTTATGGCATACCTCAAAAAACTTTA
CTTCTCCACTTAGAAGCCTTACCAGCAGGGAAGCCTGCATCTTTTAAAAA
CAAANCTCGAGATTTCANTGATAGTTACTCATATAAAGACAGTAAAGAAA
CTTGTGCAGTGCTGCANAAAGTAGCCCTGTGGGCAAGAGCTCAAGCAGAG
CGCACAGAAAAAAGTAAACTCAATCTACTTGAAACCTCAGAATTAAAATT
CCCAACAGCTTCCAGTTACCTCCATCAGTTAACTCTACAGAAAATGGTTA
CTCAATTTAAAGAAAAAAATGAAAGCCTACAATATGAAACTTCACNTCCT
ACTGTACAGTTAAAAATTCCTCAACTACGAGTAAGTTCTGTTTCAAAACC
ACAACCTGATGGTCCTGGTCTGCTGGATGTTATGTATCAAGTTTCCAAAA
CCTCTCCAGTCCTAGAAGGATCAGCTCTCCAAAAACTGAAAAATATACTC
CCTAAACAGAAGAAAATAGAATGTTCTGGGCCCGTAACTCACTCAAGTGT
TGACTCTTACTTTCTACCCGGGGACCTCTCTCCTTTGTGTCTTAATTCTA
AAAATGGAACAGTTGATGGAACCTCTGAAAATACTGAAGATGGATTGGAT
CGAAAAGATAATAAGCAGCCCAGGAAAAAACGTGGCCGTTATCGGCAGTA
TGATCATGAAATAATGGAAGAGGCTATTGCAATGGTAATGAGTGGCAAAA
TGAGTGCTTCCAAAGCACAAGGAATTTATGGGGTACCTCACGGCACTTTA
GAATACAAGGTAAAAGAAAGATCTGGAACACTGAAGACTCCTCCGAAGAA
ACTCCGAGTACCAGACACTGGGTTATATAATATGACAGATTCAGGGACTG
GCAGCTGCAAAAACAGCAGCAAGCCTGTGTAGATTACTTGTTAGGAAAAT
GTTTGTACGTGCGTATGTGCGTGTGTGTATGTGTGTTTGTGTGTGTGTGT
GTATGTGCACAGGTGTGTNTTTGTGTGTCTATATACACACACGTGGGAAT
TACAGATGCTCACTCTGACAGGAGACATGAAATTTTNCAGTTCAAAAACC
ACTTACATGCCTTTTGAAAAAAAGTTTTATTCAGGGTTTTCACTGTGGAC
AGAATTATATAGTTGCTTACTTAATTCTGATAGTTTGTATTTAATCCTTG
TATAAATAGGTGAAAAAGATTGAGGTTTTCTTTAGTAGTCAATAGCATAA
AGCGTTGTGGGAAAACAAGTAATTGTCAAGTGAAACATTTTTATAGGTGA
AAGACCACCCCAGCCATTCAGTTAAACCATCTTATAATGGAAATATGATA
TTAATAGTTTTTAAACATTTTTACCTAACATACTTACAGTTACTGTAAGT
ACGTCAACCAACCAATCAGAGTTTAAATACGCAGCTATCTCCATACTAAG
AAAAATTAATATATACAGTATTAGGACACTACAGTGCATTCTATGAAATA
TGAAATGCACTCAAGTGCATCCACCAGGAATAGACAAGAAAACCTTAAAT
GATATGTATAATGAAATTTAATATTTATCATTTAACAGTTGTTGTAGCAG
GAAGTTGGGGTTTATAAGGTATACACTTTTTGAAAAAAACTGACACATTG
TTAACCCCAGGAGCTATAAAATCCTTTAATATAAGATGGAATACTAAGAA
CAAAAAGTAATTTAAATTTAATTATTAAAATAATTTAATTTTGTTTTTCA
TTTGAAAAATAAGCTAATGTGTAAGATTAGAAAAGAAAGTTGGAATGCAA
CTTAGAGCATGTTTATAATGGGCACAGAAAAAGCTTGAGAATGATCATTT
TGGTTTAAATGTGCTGGTTGGTTGATGTTATGACTACTTTAAATTTTAAG
GATTGTGATAGACTCCTACTATTGAAAAACCTCAGTGTAACTTTAATATA
TTTGCTGCTGTGACATTTCAAAACATTTTCAGTTTATCAAAAATGAATTA
CAGATTTCATTTTGGTGGGCGATACATTATCATTTTGCTAATAACCAAAT
TTGCAGTTTGTTCAGGGTCTTAAATGGATTTACAAATATTTAACACTGAA
GCTGTTTTGAACTTTCAGTAATGTAAACTCTACTAATTGGGCAGTTAGAA
GCTGGGCAGTGCATTTTAACTTTTACTAGCCTCATAAAAGAGACCAGTAA
TTTTTATATAGCAGTTTTAAAATGTGGTTCAGAGTATCCATGTTGGATTT
ATGGAGTATGCCGTTTTAGTGGTAAAATGTTATAAAGCATGTGCCTCCAT
ATAAAGATTGGGGATTTGCTTCATATGTTCACAGTTCTCCGAGTGCCCCT
TTGCTCTGTTAAAAGTCAGGTTCTGATCATTTTTCTAAGCCAGTTTTCCT
AAGTCCAAAAGGAATACTTAAAGCTGAATTTAAAAAATAAGTGCACCTTG
TCAAATACTTGTGTTTTTACACTTGTGTTTGTGTGTATCTAATAATCACA
TATACATGTAATACTAAAGAGATTTTCAGCTATTGCATTGAAAAACTGCT
TACATATGTATAAGGAAACTGAAGAGAGGAAAATACACAACCAAGTAGAT
ATTTGGTCTCTTCGATCTATACTGAACCCTCTTCAGCAATTAATGTTACC
TGCATGCTAGGGTATGAATCCTCTCGCTCTTTTTTATTCCCCCAAGAAAG
TATACATAATAGATTGCAAAACAGCAGATGTCAGGGTCATCTTTCTTTTT
AAAGAATTAAGCCATATTTTGTGAGGGCCAGAACTTGGATGATTTAATGT
ATTTCCCCTCCCCGCCCCCCGCGCCCCCAGTGAAAAGCAAAGTTAAAGTA
AATGTTTCAACACAATTTTATTGACCTCTTTATACAGAATTTTACTTGCA
AAAATTTGGGGGCTTGAANGCATTACATAATATTTATATTGTATTGAGCT
TTTTTATTCCTCACACTATATTTACATTAATAAATTGATTGAGAAGTTTA
TAGNAAAGGGATACTTACAGAACACTTTNATATCATTTAAAAGATGACCT
GACCAAAAACTTGACAGGATTCATAAATCAGGGATCATTTTGCTATTGAC
TTCACAGTGCTCAGTAGTTTTATAGGTAATATTATAGTTAATTTGCCNCG
TTTTAGTACTTGTATTATTTATTTTTGGTCAGAAATAGTAAATTAAATAT
TTTTTGATAGTTTGTAGGTAATGATCAACTCCTAACTTTTAAAAGAAACA
AANTGTTTCTANTTANTGAGTTCACTTTTGATNATACAAACTTGGAAAGG
CAGGGAAATTTATGGCTTCCCCTTCCCCCCAGTGATTCNATTAAGATATT
CTNTATGTTAAACTTTCAAAGTACTTTATAAATTTAGTTACCAGTTATTA
CTTATTAATTGACAATTTTCTGAAAAATCCAGTTTCAGCAGACTTTTAAT
GAAGGTGAAAGCAACCATTATGTGCTTTCTACTTATTTGAATGTTCCTCA
AGTATTTTATATTTTAAAAAAAAAGAAGGAAAAGAAAAAACNGTGCCTCT
GTTTTTAGAAAACTACTGCTCAGTAAAGTTGTTTAAACCATTTCTGGTAG
CTAATGATAATTTTATATTAAATTGTATACTAACTTTAGTGAGACTGATT
TTTTTAGTTGTTTACAGTACAAATACTTGTATTTGTTTTTTAATTGCAGT
ATTTCCATTGTCACAGTAATTTAGTAAAACTCTGTGGCTGCCTTGATTTT
GACAGATTTTGTTAATATAAACTGATTGTTAGGCAATTAGTTATATTTAT
GCATAAATCAATTGCNCTATAATTCATGAATTATTTATTACAATATTTTC
TAATGAATTCATGTATCTGTCTTGTGTTGTAAATGTACTGTAATTCTGTT
CCTACTTTGTGTTGTTATATATCTAAATCTGATTGTATGAATTTTAATTG
TTCAGTTAANGTGTTTCTAGGTTGTAATTTGTAGTAAAGCNCTTCANTGC
TTTTGCACTTAAATTTACAATTCAACTGTTGATCCAAAGTCAGAGGAAGC
TACTAAAATGGAAAAAAGAAAATCAGCATTAAGCAAAGTTTTGGAATCTT
TGTGCATACATCACCAGCAACAAGTTTTGGCTATGTTGAAATTTCTAGTC
CAAGAGCAGAATGCTGCTTCTCTTTGTTGTTGTAATACGTCATATACTGT
GTCTTCAGAATCTCAAAAGCCCCTGAGTGAAGATGATTTACTTGGTCTGT
TCTGTAGTTGTGAATATAGGCTGGCAGAAAGAGGGTGTTTACAAAATGAA
AGAAAAAGCCCTGGTTTTATGCCTCTGCCAGTCTGTATCAAAGATTTACA
TTGTTTATCTTGCCAAACTGTAACTGTTGAACACATTAAGACAGTAGTGA
GTAGAGGAATTGGAAACAGTTATCATTCTCACAGGTGCTGTTCTGGACTC
TTACCAAACATTCACTCTACAAAATCAGGCTTTCACACTCCTCTTCCATC
AAGGGAAGTATGTGACGTTTCAGTCAGTCTTAAAGACGTTTGTAGATCTC
GAAGTCCCTCACCTCCACCATTATCACCTGTACAGACTGAAGGATTTGAA
AAATTGAAAGACGTCATCTCAGAGCTTTCAGCCTTAGAAAATAACAGACT
TGAAGCAAACATGAACCAACCTCCATCTCTCACACCAGCAGAAGTAAGCA
ATGACAAGGGTGACCACGAAAGTAAAATACATAAAACTGAGAAATTCGGT
AACTCAGATTCTTCACTCTTGGAAGACAGCAATAATTGTACTACAAATCA
TGAAAAAGGGGAAACTACTGTAATTTTTCAAGATTTAATGGATCGTATTA
ATGAAAAATTAAAATCAATAGAAACCACAGATATGACAAACCTTATAAAA
TTATCTAGCAGTGATTGTAATACCGATAATGATTTAAAATTGAGAGATTT
AATAACCTCTCTCTTGCATAATGCAAAGGCCAGTGATTACAGTTTTATGG
AATTACTTAGTCAACATGATAAAAAGGTAGAAAATAAAATTATTCAGACA
AGATTTCGAAAACGTCAAGAAACTTTATTTGCAATGCACAACTCTCCTGA
TTCACCCATGTTTAGAAGGCAGTCTTTACAGATAAAAAGAGAACTTGCTA
GTCTTGATGAAAATTTTATAAGGAAAAAATACACTGAAAAAAATTCAAGG
AAATTGATGTGCAATGGTGAGATATCTTCAATGGACAAAGAAGAATTCTA
TCATTGCCAATCACCTTTACAAAATTCTAGAAGCCTTCAAGAAAACAGTC
ATGCAGAAACATCGTTTTCACCAGATGATACATTACAATCATTGCAACTA
CCTCTTCATAGTTTAGAAACTAACTTCGCTTTTGATGCTTTTTCAGAAAG
CTTTAAGACAACTTCTCATGAGAAAACGAGCATACGAAAATCACAGGAGA
AATCTGCAGCTGGAAAAATTTTTTTGCAAAATCATAAGGAGAACCCAAAA
TTAGAGACTACTCAAACTCCTTTGAAAAGTGATGTTCCAGGACTTTTGAG
TAGGGCTAAACGGAATATTGTGCCTCCAGGGTGGTATTCTATATACGTAA
CAAATAATTATGTTTTCAAAAACTCCCCTAAGGCCAAAAAAGTTTCTGGA
TCTACAAAAAAAAAGGATCCAGTGAAAAACATTCAGGTTGAAAGCCCACA
CAATATAGATCTAAATAAAATTGCAATGAATTCTAATTTACAAGTAGTTG
TGGAGCGTTTGGAGGATACAATAAATATGGCCAAAAAGTCTTGGAATAAC
CAGTCGTTATCAGAAGGATTTAAAGCACCCAAGAAGTTGATAGAAATTGA
TGGTAAAGATCAAAATCCTGGTAGAAATATGACTCTTACTGTAAGCAGAA
TGACATGCAAAGAACAGAGTTTATCAAAAGCTGTTGTAGCATCCAGCAAC
TTGATTAGAAGCAGTCATATACCTACAATAGATTTGAATAACAAAAAACT
TGGTAATTTGAAAAAGTCATCTATTTTAGATACTAGTAGCCTGATTTCCA
GTGTTGAAGATGTACCAACAAAATATGAAGCCATTGAGAGCTCTTTTTCC
AACTATTCTAGTCCTATCAAACTTATGTTGTTATCTGAGGTTAAAAGCAG
TGAAGGAGTCAAATATACTTTAACTTCAGTTGGTACTTCTGAATCAAATA
TTGATCTTCCTTCTGAAAAACATCCAACTCATCATGTAATTGAAAAAAAA
ACAGAAACAAATAAGGATATCTCAAATGGTAACTTGGAAAATTATAGTTC
TGGTCTTAATGATTGTGACACTCTACAGGGAGAACTAAAATGTAATTGTG
CAAAAGAAACTGCAGAATCCTGTGCAATGTTTATAGATGATATGAATAAT
GGTAAGACACAAGAAGAACCTAAGGAAAACTCAAGCAGTGCTGTTGATTC
ATCTTTTAAAAGAAAACCAGGTAGACCTAAGAAAATAGGTCCCCAGGTTG
TGAAACAGATTAAGCGGCCAATTGGAAGACCACCAAAACCTAAAACTGAT
CAAACAGACATCACTATTTGCCAAAATGAGTCCTTCAGTGCTAGAAAGAA
AAGCCCAGAATCTCTCATATCAGAAGTAAAAGAAGGTATTTATAAGAAGA
GTATTACAGTTACTGTTATTTATGGAAGGTCAAGAAGAACTAAAAGACAT
GTTTCTGAAGGGAGTGTAAACATAAGCAATGTTATGTCTTTAAACAATAA
TGTTGCTGATTTTCCAGCTGAATATAGTGGTCTCAGAAATATTAGAGAAT
ACGAAATTGACTCGGGTGAAAGAATTAATGCTGTTTCCAGTTTGACTACT
GAAAGTGAGATCTTGGGGTCTGGCTTTGAATATGTCAGACCTATCAAGAA
CAAATCTGTGATACCTCAACTTTCCAAGAACATCACTCGACCAAATCAGA
AGCCTTTGGCAATAATTAGGAAGCCTGGTAGACCTGCAAAAGTGAAAATC
TCTGGCATATCTGTGACTATTAATAGAATTTCACCTCAGGAGAGAGAAGT
AAGTATTAGCAGCTGCTTACCTCCTTTAGAACAAGAGAATATATTAGAAA
AAAAGCTGCCTGAAGAAAAGTATGATCACCAATGCAAGAAGATCGATACA
AGGCACACGGAAACTGACATATTTAAGAAGGGATCAAAAAGCATGGTTGC
TACTATACCATTGAGACATTCTATTAGGAATAGGAAACCATCTCTGCATT
TCTTACATTCATTAGCATCTTCTAGCTCACTAATTTATAGAAATACTCTG
CTCCATAAATCATATAAACTCCATTTGCAGAAAGGTAAAAGTCAGAAGGA
AAAACATAGGCAGTCAAGGATAAAAATAGCTTCCAAGTGTGCCCCAGGAG
CTAGAAATTCAAGGAATGCAAAAAGGTGTTTGGAAGATAAGTTACTACCC
ATTTCTGAAGTATCCTTGGACCCCATCATTTCATCAAACCCTTTGCTCAG
ATGGTGGGCTGCTTCTACTTCCAATGATTCCTTATTAGAAGAATTAAACA
ATAGATTTGAGCAAATAACAAATGCTTGGGTGCAAGTGAGTGGAGATGAA
GCTGAAAATTGTGTTCATAAAAGAAGAGAACACATTGACAAGGATAGTTT
CAAAATAGCAAACCCTTTGGAAACCTGTCTTTTAGAACTTGAAGTTTCAC
CTGTAAAAATGCTTTTTCGGAAAAAGTATGATTTAAATGAACTCTGTACC
TGGTTTATGCAAACAACAGAAACACAGTCTCTTTCACTAGTTAGAAAAGC
AAATGCTCGAAACCCTTTGGAAGTAATAAATACCAGAGGAATTAAATTAA
GGACCAAATATTCTGATTTTAGTACCAGCCCCTTCAGAAAGCACTTTAAA
AAATTTGCACTATCTTCTCCTTCAAAATCAGCAGGGAAGTTGCATATACT
GCATAAAATGGTTAGCTCTCCAATCTTAAATGTGAAGAATAATTTAACAC
TAGCTAGATTAAAAAGAACTGAGTTTAAGAGGTTGCAGCATGAAAGGTGG
AGAAGAGAGGGGAAACTGCTCAACCAAGGAACAGTGGATTGGATCTCCAA
AAGGAGGAACTTGAGATTTTTCTGCCAGAACCAATTTTTAAATAAGACTG
AGGGGGGAACAAATGCTGACATCCCACTCCAAGGAAAAAACACAGTAGAT
AATCAGTTTATTTTACCACCTGAGATCAGGGATGACTTTTTGCAACAAAG
GGTGGCAATGTCTGAGTTCAAAACACATGCTAGATTAGAGAATAAATTTA
AGTCAGAAGCAAAGGAGAATGGAACAAATTACAGTCAAAAAGATTTTGAA
AAGGGACTAAGACTAGGAAATGTATGTTCAAATAATTGGAGATCAAAAAC
CTTAAAAGATTGTAGAATATTTTTGAGGAAGATCAACTATCTTGAACACA
GAAATACTTTTAAGTTAAATACAATAATTTACTCTCCTGAATCTATTGAC
AGTGGAAATAATCGTCAGACTCATATAGAAGAATCGAGGCGCTTTACCTT
AAGATCCCATTCTGCTAGGCAAAATTCTTTCAAAAAGCAATCTAAAGAAA
TAGAAAATGCTAAAGCAAATAGTCCTTCAACTGAAAAATTTCCTGACCAA
CTTGACAATAGTAAATTAAATAAATGTATTAACTATGACAAGAATCCTTC
TGATAGTTCCGAAGTTCTTAGCAAATTGAACAAAAGAAAAAGACCACCAT
GGAAGACCACAGAAATGTCAACAAAAAGACATAAACGACAGTCTTGCAAC
AGTGGACAAATGGCAAACTATTATTCAAAATCCCAACTAGGTAAGTTTTT
CTCTACTTAATTTTAAAGTTTCATTGTAGGTGCCTTGAGTCAAGTATGAG
AATAATGGGTGGAAAAGGAACAGTTGGTTTAGTTTTAATTTATTCCCCAA
ATATTTGGATGACCTCATTTCTTGGCACCTAGTCTGAAACTCATGAAATT
AGGTGCTGCTAAATGTACCAGTGCACTTCCCCACACCTTGATGTGTCCAA
GGTTTCAAGCAAATTAAAACACATTTGGTAGAGACAGAGAAAGCTTCTAA
ACATATATCATTAATGTAAAAGTTACATTATCTGCTTTTGCATTTGATAG
ATCTAATATAAAATAAAACACTCTGACAGGTAAATATGCCCAAGTAACTA
TGTAAAACTTAACTACTACACTACAAGCTAATATATGTTTTTTGCTTGAT
AAATTAATAACTTTAGGACCATGTGGAAAGAAGCAAAGAACTGTCTTCTT
GCTAAGTTGATAGAGACTATAACATATGTCATAGTCCTAGGCTGTCAGTC
TCATGTTCACAGTTAGTTTGTTAGGCCCTTTGGTACTGCTTTGGGAACCA
CTTTAAGACCCTGCCTATTTAAAGAGTGTGAAGGAACAAGACATTTTTTT
CAATAAATCAGCAAACTTGT
