# Supplementary material for: Ancient segmentally duplicated LCORL retrocopies in equids
Source: PLoS One. 2023 Jun 8;18(6):e0286861. doi: 10.1371/journal.pone.0286861 (PMC10249811; doi:10.1371/journal.pone.0286861)
Supplement: S3 File — (TXT) [file pone.0286861.s025.txt]

>lcorl_masked_donkey
GAGATCTCTTCGCCCTGGAAACTGCAATCACTGCGGATCTCTCTCTGGAT
ATTTGGCAGTTTATTTCAGATGCAGCCGAATGACCCGCTTGCTGTTTCCC
TGCAGTAGCAAGATGACCGTGACCCCCAAAAGTTTCCAGCACTTAAAGCA
CACAGCGCAGCCTGAAGCCGCAAGGGGCCGACAACTCTTGCGGCTTCCCC
CGCCCTTCTATTGCGGAGCCTAGGAAAGCTAGGTCGGAACGCGGGCCACG
CACACTCCTGGGCGCAGGGAATTGGAGGCTAAACCCACAGGCAGCGCTGC
GCAGAGAAGTCAAAGGCCAGTCTGCAAGTCGAAGCGTGTGAGGAGCACTG
AAGAGTGCCCATCCCTGCTATACTACAAGGACCGGCATGCACCGCGCCGC
GGCGGCAAGTCCCACTTCGAGACCCCGACGCAACGAAGCCTGGGAAGTGA
AGTCTCTGGGCGTCCCGAGTCGCGTCGCGAAGGCAGAAGGGAGGCGTTGC
TAGTCCGCTCCATTAGCACGCCGGTTCCTGGCCGGGCTCCGAGCCTCTCG
CTCCCGCTCTGGGTTTTCGCGGGCGGCGGGAGCAGTATGGCTCGCTTGAG
TAAACTCCGGAGGGAGGGGGGAGAGGGGAGTGGATGGGGAGGCGGGGTCA
GCGGAAGCGGCAGGTTGCTTCCTTCTCCTCTCGCTCCCTCCCCGCCTCTC
CCTGAGGGAGCGGTGGGAGGGGGAGGGAAGGGCAGAGGGAAGGTAGTGAC
ACGTGTCAATCAACCCCCCTCCGGGGGGCGCGCGCTCCGGGGCTCGCGCC
GAGGGCTCGCGCCCCTGCCTCGTGCCTGCGCCGCTCGTATGTAAATGAGG
GCGCGTGACGCGGGACGCNGATGGACAAGGGAAGAGAGAGANTGGCCGCT
GCCGCCGCCGCTGCTGCCGCCGCCGCCGCCGCCGCCGCTGCTCAGTGCCG
GAGCCCTCGGTGCGCGGCGGAGAGGAGAGGATNCCGGCGGGAACTCGACT
CTTGGCGCCACCGTCTCATGCACTGTGTAGGTTTTGAGAGTATTTTAGAA
GGGCTTTATGGACCACGGCTACGAAGAGACCTNAGTTTATTTGAAGACTG
TGAACCAGAAGAGCTGACTGACTGGTCTATGGATGAAAAATGTTCATTTT
GTAACCTACAGAGAGAAGCAGTCAGTGATTGTCTACCATCTCTTGATTCT
TCACAGTCAACACCAACAGAGGAACTATCATCTCAGGGCCAGTCCAACAC
TGAAAAGANTGAATGCCAAGCAGAAAGTTACCTAAATGCACTCTTTCGAA
AGAAAGATCTTCCTCAGAACTGTGATCCTAACATTCCCCTAGTTGCTCAG
GAATTAATGAAAAAGATGATACGTCAGTTTGCAATTGAGTATATTTCAAA
AAGTGGTAAAATTCAAGAGAATAGAAATGGTTCAATTGGACCAAGTCTAA
TATGTAAAAGTATTCAAATGAATCAAGCAGAAAACTCCCTTCAGGAAGAA
CAGGAAGGCCCCTTAGACCTCACTGTGAATCGAATGCAAGAACAAAATAC
TCAGCAAGGGGATGGAGTGTTAGATCTCTCTACAAAGAAAACCAGCATAA
AATCTGAAGAGTCATCCATATGCGATCCTTCTTCTGAAAATTCAGTGGCT
GGGAGACTACANAGAAACAGAGAGGACTATGTGGAAAGAAGTGCTGAGTT
TGCAGATGGTTTGCTCTCAAAAGCTTTGAAAGACATTCAGTCTGGAGCAC
TGGACATAAATAAAGCAGGCATACTTTATGGCATACCTCAAAAAACTTTA
CTTCTCCACTTAGAAGCCTTACCAGCAGGGAAGCCTGCATCTTTTAAAAA
CAAAACTCGAGATTTCAATGATAGTTACTCATATAAAGACAGTNAAGAAA
CTTGTGCAGTGCTGCAAAAAGTAGCCCTGTGGGCAAGAGCTCAAGCAGAG
CGCACAGAAAAAAGTAAACTCAATCTACTTGAAACCTCAGNATTAAAATT
CCCAACAGCTTCCAGTTACCTCCATCAGTTAACTCTACAGAANATGGTTA
CTCAATTTAAAGAAAAAAATGAAAGCCTACAATATGAAACTTCACATCCT
ACTGTACAGTTAAAAATTCCTCAACTACGAGTAAGTTCTGTTTCAAAACC
ACAACCTGATGGTCCTGGTCTGCTGGATGTTATGTATCAAGTTTCCAAAA
CCTCTCCAGTCCTAGAAGGATCAGCTCTCCAAAAACTGAAAAATATACTC
CCTAAACAGAAGAAAATAGAATGTTCTGGGCCCGTAACTCACTCAAGTGT
TGACTCTTACTTTCTACCCGGGGACCTCTCTCCTTTGTGTCTTAATTCTA
AAAATGGAACAGTTGATGGAACCTCTGAAAATACTGAAGATGGATTGGAT
CGAAAAGATAATAAGCAGCCCAGGAAAAANCGTGGCCGTTATCGGCAGTA
TGATCATGAAATAATGGAAGAGGCTATTGCAATGGTAATGAGTGGCAAAA
TGAGTGCTTCCAAAGCACAAGGAATTTATGGGGTACCTCACGGCACTTTA
GAATACAAGGTAAAAGAAAGATCTGGAACACTGAAGACTCCTCCGAAGAA
ACTCCGAGTACCAGACACTGGGTTATATAATATGACAGATTCAGGGACTG
GCAGCTGCAAAAACAGCAGCAAGCCTGTGTAGATTACTTGTTAGGAAAAT
GTTTGTACGTGCGTATGTGCGTGTGTGTATGTGTGTTTGTGTGTGTGTGT
GTATGTGCACAGGTGTGTATTTGTGTGTCTATATACACACACGTGGGAAT
TACAGATGCTCACTCTGACAGGAGACATGAAATTTTNCAGTTCAAAAACC
ACTTACATGCCTTTTGAAAAAAAGTTTTATTCAGGGTTTTCACTGTGGAC
AGAATTATATAGTTGCTTACTTAATTCTGATAGTTTGTATTTAATCCTTG
TATAAATAGGTGAAAAAGATTGAGGTTTTCTTTAGTAGTCAATAGCATAA
AGCGTTGTGGGAAAACAAGTAATTGTCAAGTGAAACATTTTTATAGGTGA
AAGACCACCCCAGCCATTCAGTTAAACCATCTTATAATGGAAATATGATA
TTAATAGTTTTTAAACATTTTTACCTAACATACTTACAGTTACTGTAAGT
ACGTCAACCAACCAATCAGAGTTTAAATACGCAGCTATCTCCATACTAAG
AAAAATTAATATATACAGTATTAGGACACTACAGTGCATTCTATGAAATA
TGAAATGCACTCAAGTGCATCCACCAGGAATAGACAAGAAAACCTTAAAT
GATATGTATAATGAAATTTAATATTTATCATTTAACAGTTGTTGTAGCAG
GAAGTTGGGGTTTATAAGGTATACACTTTTTGAAAAAAACTGACACATTG
TTAACCCCAGGAGCTATAAAATCCTTTAATATAAGATGGAATACTAAGAA
CAAAAAGTAATTTAAATTTAATTATTAAAATAATTTAATTTTGTTTTTCA
TTTGAAAAATAAGCTAATGTGTAAGATTAGAAAAGAAAGTTGGAATGCAA
CTTAGAGCATGTTTATAATGGGCACAGAAAAAGCTTGAGAATGATCATTT
TGGTTTAAATGTGCTGGTTGGTTGATGTTATGACTACTTTAAATTTTAAG
GATTGTGATAGACTCCTACTATTGAAAAACCTCAGTGTAACTTTAATATA
TTTGCTGCTGTGACATTTCAAAACATTTTCAGTTTATCAAAAATGAATTA
CAGATTTCATTTTGGTGGGCGATACATTATCATTTTGCTAATAACCAAAT
TTGCAGTTTGTTCAGGGTCTTAAATGGATTTACAAATATTTAACACTGAA
GCTGTTTTGAACTTTCAGTAATGTAAACTCTACTAATTGGGCAGTTAGAA
GCTGGGCAGTGCATTTTAACTTTTACTAGCCTCATAAAAGAGACCAGTAA
TTTTTATATAGCAGTTTTAAAATGTGGTTCAGAGTATCCATGTTGGATTT
ATGGAGTATGCCGTTTTAGTGGTAAAATGTTATAAAGCATGTGCCTCCAT
ATAAAGATTGGGGATTTGCTTCATATGTTCACAGTTCTCCGAGTGCCCCT
TTGCTCTGTTAAAAGTCAGGTTCTGATCATTTTTCTAAGCCAGTTTTCCT
AAGTCCAAAAGGAATACTTAAAGCTGAATTTAAAAAATAAGTGCACCTTG
TCAAATACTTGTGTTTTTACACTTGTGTTTGTGTGTATCTAATAATCACA
TATACATGTAATACTAAAGAGATTTTCAGCTATTGCATTGAAAAACTGCT
TACATATGTATAAGGAAACTGAAGAGAGGAAAATACACAACCAAGTAGAT
ATTTGGTCTCTTCGATCNATACTGAACCCTCTTCAGCAATTAATGTTACC
TGCATGCTAGGGTATGAATCCTCTCGCTCTTTTTTATTCCCCCAAGAAAG
TATACATAATAGATTGCAAAACAGCAGATGTCAGGGTCATCTTTCTTTTT
AAAGAATTAAGCCATATTTTGTGAGGGCCAGAACTTGGATGATTTAATGT
ATTTCCCCTCCCCGCCCCCCGCGCCCCCAGTGAAAAGCAAAGTTAAAGTA
AATGTTTCAACACAATTTTATTGACCTCTTTATACAGAATTTTACTTGCA
AAAATTTGGGGGCTTGAANGCATTACATAATATTTATATTGTATTGAGCT
TTTTTATTCCTCACACTATATTTACATTAATAAATTGATTGAGAAGTTTA
TAGCAAAGGGATACTTACAGAACACTTTCATATCATTTAAAAGATGACCT
GACCAAAAACTTGACAGGATTCATAAATCAGGGATCATTTTGCTATTGAC
TTCACAGTGCTCAGTAGTTTTATAGGTAATATTATAGTTAATTTGCCACG
TTTTAGTACTTGTATTATTTATTTTTGGTCAGAAATAGTAAATTAAATAT
TTTTTGATAGTTTGTAGGTAATGATCAACTCCTAACTTTTAAAAGAAACA
AANTGTTTCTANTTATTGAGTTCACTTTTGATTATACAAACTTGGAAAGG
CAGGGAAATTTATGGCTTCCCCTTCCCCCCAGTGATTCNATTAAGATATT
CTNTATGTTAAACTTTCAAAGTACTTTATAAATTTAGTTACCAGTTATTA
CTTATTAATTGACAATTTTCTGAAAAATCCAGTTTCAGCAGACTTTTAAT
GAAGGTGAAAGCAACCATTATGTGCTTTCTACTTATTTGAATGTTCCTCA
AGTATTTTATATTTTAAAAAAAAAGAAGGAAAAGAAAAAACAGTGCCTCT
GTTTTTAGAAAACTNCTGCTCAGTAAAGTTGTTTAAACCATTTCTGGTAG
CTAATGATAATTTTATATTAAATTGTATACTAACTTTAGTGAGACTGATT
TTTTTAGTTGTTTACAGTACAAATACTTGTATTTGTTTTTTAATTGCAGT
ATTTCCATTGTCACAGTAATTTAGTAAAACTCTGTGGCTGCCTTGATTTT
GACAGATTTTGTTAATATAAACTGATTGTTAGGCAATTAGTTATATTTAT
GCATAAATCAATTGCNCTATAATTCATGAATTATTTATTACAATATTTTC
TAATGAATTCATGTATCTGTCTTGTGTTGTAAATGTACTGTAATTCTGTT
CCTACTTTGTGTTGTTATATATCTAAATCTGATTGTATGAATTTTAATTG
TTCAGTTAATGTGTTTCTAGGTTGTAATTTGTAGTAAAGCNCTTCAATGC
TTTTGCACTTAAATTTACAA
