# Supplementary material for: Ancient segmentally duplicated LCORL retrocopies in equids
Source: PLoS One. 2023 Jun 8;18(6):e0286861. doi: 10.1371/journal.pone.0286861 (PMC10249811; doi:10.1371/journal.pone.0286861)
Supplement: S4 File — (TXT) [file pone.0286861.s026.txt]

>LCORL_exon4/5_splice
CCCTTAGACCTCACTGTGAATCGAATGCAAGAACAAAATACTCAGCAAGGGGATGGAGTGTTAGATCTCTCTACAAAGAAAACCAGCATAAAATCTGAAG
